# Supplementary material for: Global Profiling of DNA Replication Timing and Efficiency Reveals that Efficient Replication/Firing Occurs Late during S-Phase in S. pombe
Source: PLoS One. 2007 Aug 8;2(8):e722. doi: 10.1371/journal.pone.0000722 (PMC1934932; doi:10.1371/journal.pone.0000722)
Supplement: Table S1 — Profiles of replication timing and efficiency in wild type cells (0.33 MB DOC) [file pone.0000722.s001.doc]

Table S1. Profiles of DNA replication timing and efficiency in wild type cells
Locus_ID	Chr_ID	Position	T-0	T-50	T-100	Delta-T	Fitting_FDR	Efficiency
c212_100011	1	185	28.3333	44.1667	60	31.6667	1.16E-05	0.315789141
c212_100009	1	8279	35	46.6667	58.3333	23.3333	3.32E-10	0.428572041
c212_100008	1	12914	40	49.1667	58.3333	18.3333	5.33E-08	0.545455537
c212_100007	1	14235	41.6667	50	58.3333	16.6667	3.94E-09	0.5999988
c212_100006	1	18423	35	47.5	60	25	2.22E-07	0.4
c212_100003	1	23868	33.3333	46.6667	60	26.6667	3.07E-07	0.374999531
c212_100002	1	27385	36.6667	48.3333	60	23.3333	8.86E-08	0.428572041
c977_100016	1	35207	40	50	60	20	1.62E-07	0.5
c977_100022	1	54069	41.6667	50.8333	60	18.3333	7.45E-10	0.545455537
c977_100023	1	56965	36.6667	48.3333	60	23.3333	1.42E-09	0.428572041
c977_100024	1	58319	35	47.5	60	25	2.54E-08	0.4
c977_100025	1	59214	33.3333	46.6667	60	26.6667	2.15E-07	0.374999531
c977_100026	1	60747	31.6667	41.6667	51.6667	20	4.68E-11	0.5
c977_100027	1	64513	30	40.8333	51.6667	21.6667	0.000868823	0.461537751
c977_100028	1	65810	30	40.8333	51.6667	21.6667	1.64E-15	0.461537751
c977_100029	1	69630	33.3333	46.6667	60	26.6667	8.23E-07	0.374999531
c977_100030	1	78496	35	47.5	60	25	2.47E-11	0.4
c977_100031	1	85444	31.6667	43.3333	55	23.3333	1.46E-06	0.428572041
c977_100032	1	86699	28.3333	40.8333	53.3333	25	1.72E-11	0.4
c977_100033	1	89462	25	39.1667	53.3333	28.3333	3.75E-14	0.352941592
c977_100034	1	93389	25	40.8333	56.6667	31.6667	6.45E-12	0.315789141
c977_100035	1	97209	25	41.6667	58.3333	33.3333	1.49E-11	0.3000003
c977_100036	1	101986	25	41.25	57.5	32.5	3.09E-12	0.307692308
c977_100037	1	102726					0.205246
c977_100038	1	105144	10	35	60	50	7.01E-10	0.2
c977_100039	1	109882	11.6667	35.8333	60	48.3333	3.26E-05	0.206896694
c977_100040	1	110865	10	35	60	50	6.27E-06	0.2
c977_100041	1	111914	11.6667	35.8333	60	48.3333	3.08E-05	0.206896694
c977_100042	1	114075	13.3333	36.6667	60	46.6667	6.42E-08	0.214285561
c977_100043	1	116441	18.3333	35.8333	53.3333	35	0.000249603	0.285714286
c977_100044	1	118801	25	35	45	20	7.10E-07	0.5
c977_100045	1	119234	20	32.5	45	25	8.56E-05	0.4
c977_100046	1	121634	17.5	32.5	47.5	30	4.69E-09	0.333333333
c977_100047	1	124735					0.00268445
c977_100048	1	127640	15	22.5	30	15	3.10E-05	0.666666667
c977_100049	1	128149	25	32.5	40	15	6.37E-08	0.666666667
c977_100050	1	131717	23.3333	37.5	51.6667	28.3333	0.000368224	0.352941592
c977_100051	1	132372	21.6667	40.8333	60	38.3333	6.93E-11	0.260869792
c977_100052	1	141121	16.6667	35	53.3333	36.6667	1.58E-08	0.272727025
c977_100053	1	141984	28.3333	40.8333	53.3333	25	1.55E-05	0.4
c977_100054	1	145275	30	40	50	20	5.34E-07	0.5
c977_100055	1	145875	25	40.8333	56.6667	31.6667	1.46E-12	0.315789141
c977_100056	1	148310	13.3333	35	56.6667	43.3333	2.17E-09	0.230769408
c977_100057	1	149320	16.6667	38.3333	60	43.3333	2.06E-06	0.230769408
c977_100058	1	153416	20	40	60	40	2.47E-08	0.25
c977_100059	1	155262	30	40.8333	51.6667	21.6667	7.34E-10	0.461537751
c977_100060	1	155835	28.3333	40	51.6667	23.3333	3.65E-05	0.428572041
c977_100061	1	157603	30	38.75	47.5	17.5	5.48E-13	0.571428571
c977_100062	1	160179					0.0222217
c977_100063	1	161085	7.5	33.75	60	52.5	3.68E-12	0.19047619
c977_100064	1	161898	15	33.3333	51.6667	36.6667	8.45E-13	0.272727025
c977_100065	1	164870	10	30.8333	51.6667	41.6667	2.32E-10	0.239999808
c977_100066	1	166503	10	30.8333	51.6667	41.6667	1.35E-09	0.239999808
c977_100067	1	167434	10	32.5	55	45	1.50E-10	0.222222222
c977_100068	1	169845	20	37.5	55	35	5.66E-08	0.285714286
c977_101474	1	171902	28.3333	41.6667	55	26.6667	2.16E-12	0.374999531
c977_100069	1	176039	26.6667	43.3333	60	33.3333	1.21E-10	0.3000003
c977_100070	1	180143	23.3333	39.1667	55	31.6667	4.17E-12	0.315789141
c977_100071	1	181563	15	35	55	40	0.000158436	0.25
c977_100072	1	182268	8.33333	31.6667	55	46.6667	5.11E-06	0.214285561
c977_100073	1	183971	5	32.5	60	55	1.09E-09	0.181818182
c977_100074	1	188037	13.3333	32.5	51.6667	38.3333	4.14E-12	0.260869792
c977_100075	1	190770	15	30	45	30	1.02E-08	0.333333333
c977_100076	1	191978	16.6667	30.8333	45	28.3333	3.46E-11	0.352941592
c977_100077	1	193226	13.3333	33.3333	53.3333	40	1.40E-05	0.25
c977_100078	1	195088	15	37.5	60	45	0.000107395	0.222222222
c977_101476	1	197220	25	41.6667	58.3333	33.3333	3.96E-08	0.3000003
c977_100003	1	200063	25	38.3333	51.6667	26.6667	0.000172812	0.374999531
c977_100005	1	201661	30	36.6667	43.3333	13.3333	6.54E-08	0.750001875
c977_100006	1	203531	20	32.5	45	25	3.20E-08	0.4
c977_100079	1	206704	21.6667	36.6667	51.6667	30	3.54E-09	0.333333333
c977_100080	1	207934	11.6667	35.8333	60	48.3333	5.77E-08	0.206896694
c977_100081	1	210252	18.3333	39.1667	60	41.6667	1.60E-05	0.239999808
c977_100082	1	212955	21.6667	40.8333	60	38.3333	2.54E-08	0.260869792
c977_100083	1	217602	31.6667	45	58.3333	26.6667	8.62E-14	0.374999531
c977_100084	1	219627	31.6667	45	58.3333	26.6667	2.24E-05	0.374999531
c977_100085	1	222935	35	46.6667	58.3333	23.3333	2.85E-05	0.428572041
c977_100086	1	225305	28.3333	44.1667	60	31.6667	1.59E-09	0.315789141
c977_100008	1	231880	28.3333	42.5	56.6667	28.3333	1.13E-08	0.352941592
c977_101473	1	233496	21.6667	39.1667	56.6667	35	7.83E-06	0.285714286
c977_100087	1	234143	30	42.5	55	25	3.21E-12	0.4
c977_100088	1	236763	33.3333	44.1667	55	21.6667	8.73E-12	0.461537751
c977_100089	1	242410	35	44.1667	53.3333	18.3333	3.26E-05	0.545455537
c977_100090	1	245906	33.3333	42.5	51.6667	18.3333	5.01E-13	0.545455537
c977_100091	1	246426	30	42.5	55	25	7.49E-13	0.4
c977_100092	1	249083	30	43.3333	56.6667	26.6667	7.51E-07	0.374999531
c977_100093	1	249623	28.3333	44.1667	60	31.6667	5.29E-12	0.315789141
c977_100002	1	252851	26.6667	43.3333	60	33.3333	9.11E-13	0.3000003
c977_101472	1	257140	25	40.8333	56.6667	31.6667	1.21E-06	0.315789141
c977_100094	1	271517	25	40.8333	56.6667	31.6667	1.91E-11	0.315789141
c977_100095	1	272160	21.6667	39.1667	56.6667	35	1.81E-12	0.285714286
c977_100096	1	275718	26.6667	41.6667	56.6667	30	4.17E-13	0.333333333
c977_100097	1	277273	26.6667	41.6667	56.6667	30	1.50E-07	0.333333333
c977_100098	1	278939	30	41.6667	53.3333	23.3333	2.13E-10	0.428572041
c977_100099	1	279517	30	43.3333	56.6667	26.6667	7.82E-13	0.374999531
c977_100100	1	283154	33.3333	43.3333	53.3333	20	3.09E-14	0.5
c977_100101	1	289536	33.3333	43.3333	53.3333	20	7.04E-12	0.5
c977_100102	1	291889	30	40.8333	51.6667	21.6667	6.57E-16	0.461537751
c977_100103	1	293166	30	41.6667	53.3333	23.3333	1.59E-16	0.428572041
c977_101477	1	296147	31.6667	44.1667	56.6667	25	5.08E-10	0.4
c977_100104	1	300534	33.3333	45.8333	58.3333	25	2.71E-11	0.4
c977_100105	1	304520	33.3333	45	56.6667	23.3333	3.52E-09	0.428572041
c977_100106	1	305546	31.6667	44.1667	56.6667	25	3.85E-12	0.4
c977_100107	1	307022	31.6667	43.3333	55	23.3333	7.91E-13	0.428572041
c977_100108	1	307955	33.3333	45	56.6667	23.3333	4.25E-12	0.428572041
c977_100109	1	309443	33.3333	45	56.6667	23.3333	4.12E-11	0.428572041
c977_100110	1	311574	38.3333	46.6667	55	16.6667	8.37E-13	0.5999988
c977_100111	1	314243	33.3333	45	56.6667	23.3333	7.26E-07	0.428572041
c977_100112	1	316058	31.6667	43.3333	55	23.3333	2.36E-10	0.428572041
c977_101471	1	317720	23.3333	40	56.6667	33.3333	1.62E-10	0.3000003
c977_100113	1	318541	23.3333	38.3333	53.3333	30	4.83E-20	0.333333333
c977_100114	1	322032	20	37.5	55	35	1.02E-16	0.285714286
c977_100115	1	324720	18.3333	35	51.6667	33.3333	4.50E-15	0.3000003
c977_100116	1	325172	16.6667	34.1667	51.6667	35	1.17E-15	0.285714286
c977_100117	1	328439	16.6667	32.5	48.3333	31.6667	7.18E-14	0.315789141
c977_100118	1	329152	20	36.6667	53.3333	33.3333	8.92E-14	0.3000003
c977_100119	1	330938	21.6667	38.3333	55	33.3333	4.53E-13	0.3000003
c977_100120	1	334664	28.3333	42.5	56.6667	28.3333	2.25E-17	0.352941592
c977_100121	1	336694	31.6667	43.3333	55	23.3333	9.84E-12	0.428572041
c977_100122	1	338137	31.6667	43.3333	55	23.3333	2.49E-16	0.428572041
c977_100123	1	339727	33.3333	43.3333	53.3333	20	1.43E-09	0.5
c977_100124	1	341018	33.3333	43.3333	53.3333	20	7.29E-05	0.5
c977_100125	1	344380	33.3333	44.1667	55	21.6667	2.84E-13	0.461537751
c977_100004	1	346820	33.3333	45	56.6667	23.3333	1.60E-11	0.428572041
c977_101478	1	350712	31.6667	45	58.3333	26.6667	4.89E-07	0.374999531
c977_100126	1	352489	30	44.1667	58.3333	28.3333	2.74E-08	0.352941592
c977_100127	1	353649	26.6667	39.1667	51.6667	25	8.95E-13	0.4
c977_100128	1	356841	25	36.25	47.5	22.5	9.76E-10	0.444444444
c977_100129	1	357368					0.0844491
c977_100130	1	358810	20	38.75	57.5	37.5	8.51E-13	0.266666667
c977_100131	1	360974	20	35.8333	51.6667	31.6667	3.46E-12	0.315789141
c977_100132	1	362670	16.6667	35	53.3333	36.6667	7.24E-12	0.272727025
c977_100133	1	363969	16.6667	31.6667	46.6667	30	4.78E-13	0.333333333
c977_100134	1	366913	18.3333	33.3333	48.3333	30	1.13E-10	0.333333333
c977_100135	1	367799	16.6667	32.5	48.3333	31.6667	1.87E-05	0.315789141
c977_100136	1	370567	18.3333	36.6667	55	36.6667	1.56E-11	0.272727025
c977_100137	1	371031	18.3333	38.3333	58.3333	40	2.05E-07	0.25
c977_100138	1	375603	25	40	55	30	1.64E-11	0.333333333
c977_100139	1	379245	26.6667	40.8333	55	28.3333	1.00E-14	0.352941592
c977_100140	1	385793	25	40.8333	56.6667	31.6667	5.72E-05	0.315789141
c977_100141	1	386868	25	42.5	60	35	1.74E-08	0.285714286
c977_101479	1	388246	26.6667	43.3333	60	33.3333	1.21E-11	0.3000003
c977_100142	1	389582	28.3333	44.1667	60	31.6667	1.26E-12	0.315789141
c977_100143	1	390814	25	42.5	60	35	1.94E-12	0.285714286
c977_100144	1	391732	26.6667	43.3333	60	33.3333	2.95E-09	0.3000003
c977_100145	1	393014	28.3333	44.1667	60	31.6667	1.09E-10	0.315789141
c977_100146	1	400087	33.3333	46.6667	60	26.6667	4.07E-11	0.374999531
c977_100147	1	400463	35	45.8333	56.6667	21.6667	3.06E-08	0.461537751
c977_100148	1	404257	38.3333	46.6667	55	16.6667	9.39E-14	0.5999988
c977_100149	1	404785	36.6667	45.8333	55	18.3333	6.47E-12	0.545455537
c977_100150	1	407944	36.6667	45.8333	55	18.3333	5.30E-09	0.545455537
c977_100151	1	409149	35	44.1667	53.3333	18.3333	1.35E-12	0.545455537
c977_100152	1	414696	35	44.1667	53.3333	18.3333	1.77E-14	0.545455537
c977_100153	1	415418	33.3333	44.1667	55	21.6667	4.64E-13	0.461537751
c977_100154	1	419086	31.6667	45	58.3333	26.6667	8.88E-12	0.374999531
c977_100155	1	419909	31.6667	40.8333	50	18.3333	5.68E-08	0.545455537
c977_100156	1	424278	28.3333	39.1667	50	21.6667	9.42E-10	0.461537751
c977_101470	1	425731	28.3333	39.1667	50	21.6667	5.37E-14	0.461537751
c977_100157	1	427764	30	44.1667	58.3333	28.3333	6.79E-07	0.352941592
c977_100158	1	429745	30	45	60	30	1.31E-08	0.333333333
c977_100159	1	431704	25	42.5	60	35	1.26E-11	0.285714286
c977_100160	1	432483	25	42.5	60	35	1.42E-10	0.285714286
c977_100161	1	435447	25	39.1667	53.3333	28.3333	3.44E-10	0.352941592
c977_100162	1	438998	35	42.5	50	15	8.80E-10	0.666666667
c977_100163	1	445908	33.3333	41.6667	50	16.6667	3.22E-09	0.5999988
c977_100164	1	450781	35	45.8333	56.6667	21.6667	5.00E-09	0.461537751
c977_100165	1	452161	30	45	60	30	7.12E-13	0.333333333
c977_100166	1	457967	31.6667	45	58.3333	26.6667	1.04E-12	0.374999531
c977_100167	1	463867	30	42.5	55	25	3.23E-14	0.4
c977_100168	1	468794	20	37.5	55	35	1.61E-10	0.285714286
c977_100169	1	470670	13.3333	35	56.6667	43.3333	3.11E-10	0.230769408
c977_100170	1	471864	8.33333	31.6667	55	46.6667	1.54E-14	0.214285561
c977_100171	1	474994	8.33333	31.6667	55	46.6667	6.62E-11	0.214285561
c977_100172	1	476420	10	30	50	40	3.52E-08	0.25
c977_100173	1	477560	6.66667	30.8333	55	48.3333	1.77E-14	0.206896694
c977_100174	1	480785	6.66667	30.8333	55	48.3333	1.07E-08	0.206896694
c977_100175	1	484560	6.66667	32.5	58.3333	51.6667	3.97E-12	0.193548262
c977_100176	1	486919	13.3333	31.6667	50	36.6667	1.25E-11	0.272727025
c977_100177	1	489957	16.6667	32.5	48.3333	31.6667	2.80E-12	0.315789141
c977_101480	1	492342	15	32.5	50	35	4.40E-11	0.285714286
c977_100178	1	498367	18.3333	36.6667	55	36.6667	1.07E-07	0.272727025
c977_100179	1	499416	26.6667	40.8333	55	28.3333	5.77E-11	0.352941592
c977_101469	1	500319	33.3333	42.5	51.6667	18.3333	1.95E-10	0.545455537
c977_100180	1	502684	31.6667	43.3333	55	23.3333	1.79E-06	0.428572041
c977_100181	1	504090	31.6667	43.3333	55	23.3333	2.60E-16	0.428572041
c977_100182	1	506226	28.3333	43.3333	58.3333	30	3.13E-12	0.333333333
c977_100183	1	507069	26.6667	42.5	58.3333	31.6667	7.61E-09	0.315789141
c977_100184	1	507919	25	41.6667	58.3333	33.3333	3.56E-12	0.3000003
c977_100185	1	509060	26.6667	42.5	58.3333	31.6667	1.75E-16	0.315789141
c977_100186	1	511763	33.3333	45	56.6667	23.3333	6.10E-09	0.428572041
c977_100187	1	513514	33.3333	45.8333	58.3333	25	4.80E-07	0.4
c977_100188	1	514902	33.3333	44.1667	55	21.6667	4.76E-07	0.461537751
c977_100189	1	515376	28.3333	40.8333	53.3333	25	1.34E-05	0.4
c977_100190	1	517986	26.6667	40	53.3333	26.6667	1.59E-05	0.374999531
c977_100191	1	518861	28.3333	41.6667	55	26.6667	3.09E-10	0.374999531
c977_100192	1	522318	35	45.8333	56.6667	21.6667	2.93E-07	0.461537751
c977_100193	1	526572	35	45	55	20	0.000532348	0.5
c977_100194	1	529022	28.3333	42.5	56.6667	28.3333	5.02E-10	0.352941592
c977_100195	1	530743	26.6667	40.8333	55	28.3333	1.46E-09	0.352941592
c977_101481	1	532445	25	40.8333	56.6667	31.6667	1.77E-08	0.315789141
c977_100196	1	533584	25	40.8333	56.6667	31.6667	2.05E-07	0.315789141
c977_100197	1	535443	18.3333	39.1667	60	41.6667	3.12E-11	0.239999808
c977_100198	1	540366	21.6667	40.8333	60	38.3333	1.69E-09	0.260869792
c977_100199	1	541058	25	42.5	60	35	0.000165654	0.285714286
c977_100200	1	543000	26.6667	43.3333	60	33.3333	4.83E-08	0.3000003
c977_100201	1	545733	25	41.6667	58.3333	33.3333	3.31E-12	0.3000003
c977_100202	1	547618	25	40.8333	56.6667	31.6667	4.49E-16	0.315789141
c977_100203	1	549848	25	40	55	30	7.00E-12	0.333333333
c977_100204	1	553616	23.3333	40	56.6667	33.3333	1.07E-17	0.3000003
c977_100205	1	559055	15	35	55	40	1.93E-07	0.25
c977_100206	1	560441	11.6667	33.3333	55	43.3333	4.67E-12	0.230769408
c977_100207	1	561989	10	28.3333	46.6667	36.6667	5.38E-12	0.272727025
c977_100208	1	565715	13.3333	27.5	41.6667	28.3333	9.02E-10	0.352941592
c977_100209	1	566136	16.6667	30	43.3333	26.6667	5.06E-10	0.374999531
c977_100210	1	571964	20	34.1667	48.3333	28.3333	4.45E-08	0.352941592
c977_101468	1	572904	25	40.8333	56.6667	31.6667	4.55E-14	0.315789141
c977_100211	1	576170	23.3333	40	56.6667	33.3333	1.47E-12	0.3000003
c977_100212	1	579810	21.6667	39.1667	56.6667	35	2.17E-11	0.285714286
c977_100213	1	580926	25	39.1667	53.3333	28.3333	7.03E-11	0.352941592
c977_100214	1	584867	30	41.6667	53.3333	23.3333	2.65E-09	0.428572041
c977_101482	1	588156	33.3333	45	56.6667	23.3333	5.83E-09	0.428572041
c977_100215	1	591040	30	45	60	30	4.67E-14	0.333333333
c977_100216	1	592134	21.6667	40.8333	60	38.3333	3.43E-11	0.260869792
c977_100217	1	594368	18.3333	39.1667	60	41.6667	1.05E-10	0.239999808
c977_100218	1	595069	20	39.1667	58.3333	38.3333	1.55E-11	0.260869792
c977_100219	1	601028	26.6667	42.5	58.3333	31.6667	6.60E-13	0.315789141
c977_100220	1	601900	28.3333	42.5	56.6667	28.3333	7.17E-09	0.352941592
c977_100221	1	603121	18.3333	38.3333	58.3333	40	5.17E-21	0.25
c977_100222	1	605444	15	36.6667	58.3333	43.3333	1.57E-07	0.230769408
c977_100223	1	610693	15	37.5	60	45	3.21E-14	0.222222222
c977_101467	1	613781	23.3333	41.6667	60	36.6667	3.13E-13	0.272727025
c977_100224	1	614548	26.6667	43.3333	60	33.3333	3.58E-13	0.3000003
c977_100225	1	621669	28.3333	43.3333	58.3333	30	2.86E-15	0.333333333
c977_100226	1	622229	35	45	55	20	4.58E-13	0.5
c977_100227	1	625449	38.3333	45.8333	53.3333	15	4.01E-15	0.666666667
c977_100228	1	626756	40	47.5	55	15	2.58E-10	0.666666667
c977_100229	1	632524	38.3333	48.3333	58.3333	20	7.34E-10	0.5
c977_100230	1	634054	36.6667	46.6667	56.6667	20	5.11E-10	0.5
c977_100231	1	637402	35	45.8333	56.6667	21.6667	1.32E-07	0.461537751
c977_100232	1	637934	30	43.3333	56.6667	26.6667	1.46E-10	0.374999531
c977_101483	1	641010	31.6667	45.8333	60	28.3333	1.29E-08	0.352941592
c977_100233	1	641653	30	45	60	30	0.000491702	0.333333333
c977_100234	1	642896	28.3333	44.1667	60	31.6667	4.22E-14	0.315789141
c977_100235	1	647139	20	40	60	40	1.10E-12	0.25
c977_100236	1	647729	16.6667	37.5	58.3333	41.6667	3.49E-14	0.239999808
c977_100237	1	649230	10	34.1667	58.3333	48.3333	4.49E-16	0.206896694
c977_100238	1	650510	10	34.1667	58.3333	48.3333	5.80E-13	0.206896694
c977_100239	1	652365	11.6667	35.8333	60	48.3333	1.46E-15	0.206896694
c977_100240	1	653582	21.6667	40.8333	60	38.3333	1.55E-17	0.260869792
c977_100241	1	656711	25	42.5	60	35	9.44E-09	0.285714286
c977_100242	1	657673	26.6667	41.6667	56.6667	30	1.63E-08	0.333333333
c977_100243	1	667848	26.6667	41.6667	56.6667	30	5.98E-16	0.333333333
c977_100244	1	669962	28.3333	42.5	56.6667	28.3333	1.85E-16	0.352941592
c977_101466	1	676073	30	45	60	30	1.32E-13	0.333333333
c977_100245	1	676445	28.3333	44.1667	60	31.6667	7.90E-14	0.315789141
c977_100246	1	682451	25	42.5	60	35	1.21E-07	0.285714286
c977_100247	1	683888	28.3333	42.5	56.6667	28.3333	2.21E-06	0.352941592
c977_100248	1	686746	28.3333	42.5	56.6667	28.3333	4.88E-13	0.352941592
c977_100249	1	689045	25	40.8333	56.6667	31.6667	6.89E-10	0.315789141
c977_100250	1	691607	20	40	60	40	2.48E-08	0.25
c977_100251	1	692590	20	38.3333	56.6667	36.6667	1.46E-09	0.272727025
c977_100252	1	697659	26.6667	39.1667	51.6667	25	3.85E-15	0.4
c977_100253	1	698364	26.6667	39.1667	51.6667	25	0.00059779	0.4
c977_100254	1	699070	23.3333	39.1667	55	31.6667	6.82E-14	0.315789141
c977_100255	1	706809	20	40	60	40	6.99E-13	0.25
c977_100256	1	707765					0.0162651
c977_101484	1	708970	25	31.25	37.5	12.5	5.06E-08	0.8
c977_100257	1	712422	21.6667	27.5	33.3333	11.6667	7.60E-10	0.857140408
c977_100258	1	713418	11.6667	26.6667	41.6667	30	3.01E-06	0.333333333
c977_100259	1	716783	8.33333	28.3333	48.3333	40	0.000381065	0.25
c977_100260	1	717984	8.33333	34.1667	60	51.6667	7.10E-05	0.193548262
c977_100261	1	721888	11.6667	35	58.3333	46.6667	3.89E-11	0.214285561
c977_100262	1	722532	15	36.6667	58.3333	43.3333	1.01E-08	0.230769408
c977_100263	1	726410	13.3333	35.8333	58.3333	45	5.79E-11	0.222222222
c977_101485	1	727128	18.3333	39.1667	60	41.6667	3.10E-12	0.239999808
c977_100264	1	731947	25	42.5	60	35	6.69E-10	0.285714286
c977_100265	1	732913	28.3333	44.1667	60	31.6667	0.000310678	0.315789141
c977_100266	1	736920	23.3333	41.6667	60	36.6667	1.13E-08	0.272727025
c977_100267	1	739287	21.6667	40	58.3333	36.6667	1.01E-10	0.272727025
c977_100268	1	740285	23.3333	40.8333	58.3333	35	1.07E-12	0.285714286
c977_100269	1	748087	28.3333	41.6667	55	26.6667	1.11E-11	0.374999531
c977_100270	1	752315	25	40.8333	56.6667	31.6667	1.05E-13	0.315789141
c977_100271	1	752642	25	39.1667	53.3333	28.3333	6.37E-15	0.352941592
c977_100272	1	755573	25	40	55	30	1.21E-12	0.333333333
c977_101465	1	755986	23.3333	39.1667	55	31.6667	1.49E-16	0.315789141
c977_100273	1	757594	23.3333	40.8333	58.3333	35	2.50E-10	0.285714286
c977_100274	1	759116	30	44.1667	58.3333	28.3333	2.22E-10	0.352941592
c977_100275	1	767534	31.6667	45	58.3333	26.6667	1.74E-05	0.374999531
c977_100276	1	770833	33.3333	45.8333	58.3333	25	5.58E-12	0.4
c977_100277	1	773135	28.3333	43.3333	58.3333	30	9.62E-14	0.333333333
c977_100278	1	773765	30	44.1667	58.3333	28.3333	1.83E-12	0.352941592
c977_100279	1	775128	31.6667	45	58.3333	26.6667	4.42E-11	0.374999531
c977_100280	1	778666	35	46.6667	58.3333	23.3333	9.26E-10	0.428572041
c977_100281	1	781788	36.6667	47.5	58.3333	21.6667	4.40E-13	0.461537751
c977_100282	1	782780	35	45.8333	56.6667	21.6667	5.42E-12	0.461537751
c977_100283	1	783093	35	45	55	20	4.06E-14	0.5
c977_100284	1	786181	33.3333	43.3333	53.3333	20	1.71E-16	0.5
c977_100285	1	788034	31.6667	42.5	53.3333	21.6667	6.67E-15	0.461537751
c977_101486	1	791988	23.3333	40	56.6667	33.3333	3.63E-16	0.3000003
c977_100286	1	793787	18.3333	38.3333	58.3333	40	1.91E-06	0.25
c977_100287	1	797014	18.3333	36.6667	55	36.6667	1.50E-10	0.272727025
c977_100288	1	797911	21.6667	38.3333	55	33.3333	4.30E-09	0.3000003
c977_100289	1	801593	25	38.75	52.5	27.5	1.45E-11	0.363636364
c977_100290	1	802574					0.00412398
c977_101464	1	808350	27.5	43.75	60	32.5	3.04E-11	0.307692308
c977_100291	1	812696	30	44.1667	58.3333	28.3333	1.05E-09	0.352941592
c977_100292	1	813165	31.6667	45	58.3333	26.6667	4.36E-14	0.374999531
c977_100293	1	815974	31.6667	44.1667	56.6667	25	3.41E-11	0.4
c977_100294	1	816985	33.3333	44.1667	55	21.6667	3.01E-06	0.461537751
c977_100295	1	820173	31.6667	42.5	53.3333	21.6667	5.45E-12	0.461537751
c977_100296	1	821153	31.6667	43.3333	55	23.3333	2.89E-10	0.428572041
c977_100297	1	823259	33.3333	45	56.6667	23.3333	1.39E-08	0.428572041
c977_100298	1	826946	35	46.6667	58.3333	23.3333	9.85E-07	0.428572041
c977_100299	1	827444	38.3333	48.3333	58.3333	20	3.76E-10	0.5
c977_100300	1	830120	28.3333	43.3333	58.3333	30	2.30E-05	0.333333333
c977_100301	1	836561	25	41.6667	58.3333	33.3333	2.82E-09	0.3000003
c977_100302	1	838626	15	35.8333	56.6667	41.6667	3.40E-15	0.239999808
c977_100303	1	841962	15	36.6667	58.3333	43.3333	6.23E-15	0.230769408
c977_101487	1	842811	13.3333	35.8333	58.3333	45	3.85E-06	0.222222222
c977_100304	1	844874	15	37.5	60	45	1.00E-06	0.222222222
c977_100305	1	846623	16.6667	38.3333	60	43.3333	6.60E-12	0.230769408
c977_100306	1	847698	23.3333	41.6667	60	36.6667	2.47E-12	0.272727025
c977_100307	1	850936	26.6667	42.5	58.3333	31.6667	1.23E-06	0.315789141
c977_101463	1	854953	30	44.1667	58.3333	28.3333	1.69E-17	0.352941592
c977_100308	1	855927	30	43.3333	56.6667	26.6667	1.39E-06	0.374999531
c977_100309	1	873160	30	40	50	20	3.86E-06	0.5
c977_100310	1	874178	28.3333	35	41.6667	13.3333	3.67E-09	0.750001875
c977_100311	1	875648	20	31.6667	43.3333	23.3333	4.27E-10	0.428572041
c977_100312	1	879075	16.6667	31.6667	46.6667	30	1.26E-12	0.333333333
c977_100313	1	880195	15	35	55	40	2.22E-12	0.25
c977_100314	1	881941	11.6667	33.3333	55	43.3333	2.58E-10	0.230769408
c977_100315	1	886286	20	37.5	55	35	1.37E-08	0.285714286
c977_100316	1	887100	20	37.5	55	35	1.44E-07	0.285714286
c977_100317	1	889682	25	40	55	30	2.71E-14	0.333333333
c977_100318	1	890117	18.3333	38.3333	58.3333	40	1.88E-07	0.25
c977_101488	1	895042	16.6667	36.6667	56.6667	40	6.10E-12	0.25
c977_100319	1	896739	18.3333	37.5	56.6667	38.3333	1.51E-10	0.260869792
c977_100320	1	898422	23.3333	40	56.6667	33.3333	3.30E-07	0.3000003
c977_100321	1	899106	27.5	42.5	57.5	30	6.27E-07	0.333333333
c977_100322	1	900491					0.00211944
c977_101489	1	904166	20	33.75	47.5	27.5	3.16E-05	0.363636364
c977_100323	1	905584	20	35.8333	51.6667	31.6667	4.96E-11	0.315789141
c977_100324	1	906139	16.6667	38.3333	60	43.3333	1.47E-07	0.230769408
c977_100325	1	909084	20	40	60	40	5.55E-11	0.25
c977_100326	1	911797	18.3333	39.1667	60	41.6667	7.40E-09	0.239999808
c977_100327	1	912453	21.6667	40.8333	60	38.3333	9.83E-13	0.260869792
c977_100328	1	914802	28.3333	44.1667	60	31.6667	5.24E-09	0.315789141
c977_100329	1	915427	30	45	60	30	3.98E-05	0.333333333
c977_100330	1	919961	33.3333	43.3333	53.3333	20	1.21E-06	0.5
c977_100331	1	922388	26.6667	40	53.3333	26.6667	0.0002826	0.374999531
c977_100332	1	925449	30	41.6667	53.3333	23.3333	5.13E-09	0.428572041
c977_100333	1	926118	30	45	60	30	3.79E-12	0.333333333
c977_100334	1	927665	31.6667	44.1667	56.6667	25	1.96E-08	0.4
c977_100335	1	929149	30	43.3333	56.6667	26.6667	2.20E-15	0.374999531
c977_100336	1	930251	28.3333	42.5	56.6667	28.3333	2.99E-13	0.352941592
c977_100337	1	931922	28.3333	42.5	56.6667	28.3333	9.79E-15	0.352941592
c977_100338	1	934020	31.6667	43.3333	55	23.3333	5.09E-09	0.428572041
c977_100339	1	936214	30	42.5	55	25	2.12E-16	0.4
c977_100340	1	937489	30	44.1667	58.3333	28.3333	3.86E-11	0.352941592
c977_100341	1	939690	26.6667	43.3333	60	33.3333	2.52E-09	0.3000003
c977_100342	1	940904	28.3333	44.1667	60	31.6667	6.25E-14	0.315789141
c977_101461	1	943292	30	44.1667	58.3333	28.3333	1.14E-09	0.352941592
c977_101462	1	944534	31.6667	40.8333	50	18.3333	4.46E-05	0.545455537
c977_100343	1	948874	30	40	50	20	1.40E-06	0.5
c977_100344	1	951333	28.3333	38.3333	48.3333	20	2.41E-12	0.5
c977_100345	1	951978	23.3333	39.1667	55	31.6667	2.91E-08	0.315789141
c977_100346	1	954745	23.3333	37.5	51.6667	28.3333	1.87E-12	0.352941592
c977_100347	1	955267	23.3333	39.1667	55	31.6667	1.41E-10	0.315789141
c977_100348	1	958573	18.3333	37.5	56.6667	38.3333	3.86E-08	0.260869792
c977_100349	1	962725	20	35.8333	51.6667	31.6667	0.000557974	0.315789141
c977_100350	1	963535	15	33.3333	51.6667	36.6667	4.07E-08	0.272727025
c977_100351	1	968044	20	35.8333	51.6667	31.6667	4.26E-11	0.315789141
c977_100352	1	969761	18.3333	39.1667	60	41.6667	6.54E-09	0.239999808
c977_100353	1	972191	20	40	60	40	1.23E-08	0.25
c977_100354	1	975292	20	40	60	40	6.65E-12	0.25
c977_100010	1	978764	15	37.5	60	45	8.06E-05	0.222222222
c977_101490	1	981338	18.3333	37.5	56.6667	38.3333	7.56E-09	0.260869792
c977_100355	1	982945	21.6667	37.5	53.3333	31.6667	3.32E-10	0.315789141
c977_100356	1	985922	21.6667	37.5	53.3333	31.6667	9.39E-15	0.315789141
c977_100357	1	990315	18.3333	37.5	56.6667	38.3333	1.34E-08	0.260869792
c977_100358	1	992083	10	35	60	50	1.84E-11	0.2
c977_100359	1	993015	15	36.6667	58.3333	43.3333	4.80E-08	0.230769408
c977_100360	1	996514	21.6667	38.3333	55	33.3333	1.12E-14	0.3000003
c977_100361	1	1002841	35	45	55	20	1.25E-14	0.5
c977_100362	1	1004117	35	45	55	20	6.35E-10	0.5
c977_100363	1	1008553	30	42.5	55	25	1.47E-15	0.4
c977_100364	1	1010659	30	41.6667	53.3333	23.3333	2.00E-13	0.428572041
c977_101460	1	1011581	31.6667	43.3333	55	23.3333	5.64E-07	0.428572041
c977_101491	1	1017599	30	44.1667	58.3333	28.3333	1.78E-09	0.352941592
c977_100365	1	1020556	21.6667	40.8333	60	38.3333	1.74E-12	0.260869792
c977_100366	1	1024568	18.3333	37.5	56.6667	38.3333	4.71E-08	0.260869792
c977_100367	1	1025408	17.5	36.25	55	37.5	1.07E-17	0.266666667
c977_100368	1	1030412					0.00510627
c977_101459	1	1032202	20	37.5	55	35	4.34E-10	0.285714286
c977_100369	1	1034801	21.6667	37.5	53.3333	31.6667	2.11E-14	0.315789141
c977_100370	1	1036592	23.3333	38.3333	53.3333	30	1.58E-13	0.333333333
c977_100371	1	1037847	23.3333	39.1667	55	31.6667	3.87E-13	0.315789141
c977_100372	1	1039978	21.6667	40	58.3333	36.6667	1.50E-16	0.272727025
c977_100373	1	1041591	23.3333	40.8333	58.3333	35	1.36E-14	0.285714286
c977_100374	1	1042926	18.3333	39.1667	60	41.6667	4.95E-13	0.239999808
c977_100375	1	1044232	20	40	60	40	1.42E-09	0.25
c977_100376	1	1047245	18.3333	38.3333	58.3333	40	1.38E-18	0.25
c977_100377	1	1048306	25	40.8333	56.6667	31.6667	1.84E-12	0.315789141
c977_100378	1	1051064	28.3333	41.6667	55	26.6667	3.20E-06	0.374999531
c977_100379	1	1052914	36.6667	45	53.3333	16.6667	5.13E-10	0.5999988
c977_100380	1	1054963	33.3333	44.1667	55	21.6667	8.43E-06	0.461537751
c977_100381	1	1055977	33.3333	43.3333	53.3333	20	1.75E-10	0.5
c977_100382	1	1057209	25	39.1667	53.3333	28.3333	1.17E-12	0.352941592
c977_100383	1	1061243	23.3333	38.3333	53.3333	30	1.52E-08	0.333333333
c977_100384	1	1061889	13.3333	35	56.6667	43.3333	6.45E-14	0.230769408
c977_100385	1	1067677	13.3333	36.6667	60	46.6667	0.000435518	0.214285561
c977_101493	1	1068000	8.33333	34.1667	60	51.6667	1.61E-10	0.193548262
c977_101492	1	1070543	11.6667	35.8333	60	48.3333	0.000702943	0.206896694
c977_100386	1	1071087	10	35	60	50	4.94E-15	0.2
c977_100387	1	1074689	18.3333	36.6667	55	36.6667	1.72E-05	0.272727025
c977_100388	1	1075689	20	36.25	52.5	32.5	3.03E-06	0.307692308
c977_100389	1	1080987					0.0524964
c977_100390	1	1083725	32.5	40	47.5	15	2.05E-05	0.666666667
c977_100391	1	1086869	32.5	40	47.5	15	0.000335547	0.666666667
c977_100392	1	1087359					0.00147212
c977_100393	1	1088731	20	33.75	47.5	27.5	1.68E-07	0.363636364
c977_101458	1	1092843	20	33.75	47.5	27.5	3.58E-07	0.363636364
c977_100394	1	1094841					0.00138877
c977_100395	1	1095691	17.5	32.5	47.5	30	1.19E-05	0.333333333
c977_100396	1	1097955	16.6667	33.3333	50	33.3333	9.37E-05	0.3000003
c977_100397	1	1099199	15	35.8333	56.6667	41.6667	2.53E-11	0.239999808
c977_100398	1	1101046	10	30.8333	51.6667	41.6667	1.03E-13	0.239999808
c977_100399	1	1102750	8.33333	30.8333	53.3333	45	6.97E-06	0.222222222
c977_100400	1	1107264	6.66667	30.8333	55	48.3333	9.90E-08	0.206896694
c977_100401	1	1107744	6.66667	33.3333	60	53.3333	2.62E-11	0.187500117
c977_100402	1	1110455	6.66667	33.3333	60	53.3333	3.60E-13	0.187500117
c977_100403	1	1111215	11.6667	34.1667	56.6667	45	5.57E-09	0.222222222
c977_100404	1	1116534	20	37.5	55	35	8.72E-11	0.285714286
c977_100405	1	1117004	31.6667	41.6667	51.6667	20	5.77E-07	0.5
c977_100406	1	1120476	30	42.5	55	25	0.000241071	0.4
c977_101494	1	1124237	31.6667	43.3333	55	23.3333	6.55E-15	0.428572041
c977_100407	1	1129560	30	44.1667	58.3333	28.3333	4.20E-15	0.352941592
c977_100408	1	1133604	35	46.6667	58.3333	23.3333	5.69E-07	0.428572041
c977_100409	1	1134141	25	42.5	60	35	1.18E-08	0.285714286
c977_100410	1	1135729	11.6667	35.8333	60	48.3333	5.65E-06	0.206896694
c977_100411	1	1137344	0	30	60	60	2.19E-05	0.166666667
c977_100412	1	1139858	0	30	60	60	5.13E-08	0.166666667
c977_100413	1	1140966					0.00128187
c977_100414	1	1142410	5	32.5	60	55	0.000295634	0.181818182
c977_100415	1	1145466	5	32.5	60	55	3.70E-13	0.181818182
c977_100416	1	1146915	5	32.5	60	55	1.26E-12	0.181818182
c977_100417	1	1148824	1.66667	22.5	43.3333	41.6667	5.22E-07	0.239999808
c977_100418	1	1151054	0	21.6667	43.3333	43.3333	2.72E-06	0.230769408
c977_100419	1	1151865	5	23.3333	41.6667	36.6667	6.70E-11	0.272727025
c977_100420	1	1153434	10	34.1667	58.3333	48.3333	4.53E-15	0.206896694
c977_100421	1	1156599	15	35.8333	56.6667	41.6667	1.11E-14	0.239999808
c977_101457	1	1158058	15	35	55	40	9.24E-11	0.25
c977_100422	1	1160544	15	35	55	40	4.02E-08	0.25
c977_100423	1	1161445	13.3333	35	56.6667	43.3333	5.25E-17	0.230769408
c977_100424	1	1163300	18.3333	38.3333	58.3333	40	5.71E-13	0.25
c977_100425	1	1164100	21.6667	39.1667	56.6667	35	1.42E-09	0.285714286
c977_100426	1	1164842	18.3333	37.5	56.6667	38.3333	6.35E-15	0.260869792
c977_100427	1	1167734	18.3333	37.5	56.6667	38.3333	2.55E-06	0.260869792
c977_100428	1	1171294	18.3333	38.3333	58.3333	40	8.57E-10	0.25
c977_100429	1	1173382	31.6667	45	58.3333	26.6667	1.42E-10	0.374999531
c977_100430	1	1176407	33.3333	46.6667	60	26.6667	1.12E-07	0.374999531
c977_100431	1	1179647	28.3333	44.1667	60	31.6667	4.82E-08	0.315789141
c977_100432	1	1180300	18.3333	39.1667	60	41.6667	1.73E-13	0.239999808
c977_100433	1	1181421	11.6667	33.3333	55	43.3333	1.89E-09	0.230769408
c977_100434	1	1182257	16.6667	35	53.3333	36.6667	5.38E-07	0.272727025
c977_100435	1	1184421	25	37.5	50	25	6.66E-08	0.4
c977_100436	1	1188408	25	40	55	30	5.77E-05	0.333333333
c977_100437	1	1189406	21.6667	39.1667	56.6667	35	7.41E-08	0.285714286
c977_100438	1	1194010	15	37.5	60	45	3.38E-06	0.222222222
c977_100439	1	1195343					0.0210163
c977_100440	1	1198630	17.5	32.5	47.5	30	3.19E-10	0.333333333
c977_100441	1	1200038	16.6667	34.1667	51.6667	35	5.50E-05	0.285714286
c977_101456	1	1201988	15	36.6667	58.3333	43.3333	8.48E-13	0.230769408
c977_100442	1	1207892	11.6667	35	58.3333	46.6667	3.01E-13	0.214285561
c977_100443	1	1212443	15	34.1667	53.3333	38.3333	4.09E-09	0.260869792
c977_100444	1	1215613	16.6667	35	53.3333	36.6667	9.34E-09	0.272727025
c977_100445	1	1216188	28.3333	40	51.6667	23.3333	3.44E-08	0.428572041
c977_100446	1	1218634	30	42.5	55	25	1.35E-08	0.4
c977_100447	1	1219239	30	42.5	55	25	1.90E-08	0.4
c977_100448	1	1220642	25	40	55	30	8.63E-07	0.333333333
c977_100449	1	1222212	18.3333	36.6667	55	36.6667	1.03E-11	0.272727025
c977_100450	1	1227917	13.3333	35	56.6667	43.3333	2.92E-14	0.230769408
c977_100451	1	1228507	13.3333	35.8333	58.3333	45	6.48E-08	0.222222222
c977_100452	1	1230480	16.6667	38.3333	60	43.3333	3.52E-09	0.230769408
c977_100453	1	1231903	20	40	60	40	4.20E-14	0.25
c977_100454	1	1233279	13.3333	36.6667	60	46.6667	2.17E-15	0.214285561
c977_100455	1	1237607	15	35.8333	56.6667	41.6667	1.38E-07	0.239999808
c977_100456	1	1240152	8.33333	32.5	56.6667	48.3333	1.04E-12	0.206896694
c977_101495	1	1241407	8.33333	32.5	56.6667	48.3333	3.43E-09	0.206896694
c977_100457	1	1243267	3.33333	31.6667	60	56.6667	2.38E-08	0.176470484
c977_100458	1	1246223	11.6667	34.1667	56.6667	45	4.76E-11	0.222222222
c977_100459	1	1247250	15	34.1667	53.3333	38.3333	2.55E-10	0.260869792
c977_100460	1	1256989	20	32.5	45	25	1.18E-10	0.4
c977_100461	1	1257475	16.6667	32.5	48.3333	31.6667	1.36E-06	0.315789141
c977_100462	1	1260905	23.3333	33.3333	43.3333	20	3.35E-08	0.5
c977_101455	1	1261963	15	33.3333	51.6667	36.6667	2.28E-09	0.272727025
c977_100463	1	1264994	16.6667	33.3333	50	33.3333	2.77E-11	0.3000003
c977_100464	1	1268219	10	34.1667	58.3333	48.3333	8.77E-11	0.206896694
c977_101496	1	1269072	10	34.1667	58.3333	48.3333	9.22E-14	0.206896694
c977_100466	1	1273593	6.66667	33.3333	60	53.3333	1.56E-07	0.187500117
c977_100467	1	1274096	8.33333	33.3333	58.3333	50	2.59E-08	0.2
c977_100468	1	1276623	13.3333	35	56.6667	43.3333	2.50E-05	0.230769408
c977_100469	1	1278303	16.6667	33.3333	50	33.3333	6.38E-10	0.3000003
c977_100470	1	1279156	18.3333	35	51.6667	33.3333	7.43E-12	0.3000003
c977_100471	1	1280903	16.6667	35	53.3333	36.6667	2.15E-09	0.272727025
c977_100472	1	1281937	16.6667	38.3333	60	43.3333	2.45E-06	0.230769408
c977_100473	1	1282521	16.6667	35	53.3333	36.6667	2.53E-08	0.272727025
c977_100474	1	1284810	20	35.8333	51.6667	31.6667	4.42E-10	0.315789141
c977_100475	1	1285629	21.6667	35.8333	50	28.3333	6.47E-15	0.352941592
c977_100476	1	1286926	28.3333	40.8333	53.3333	25	1.63E-09	0.4
c977_100477	1	1288067	35	44.1667	53.3333	18.3333	1.32E-08	0.545455537
c977_100478	1	1292850	36.6667	45.8333	55	18.3333	2.95E-08	0.545455537
c977_100479	1	1293586	30	44.1667	58.3333	28.3333	7.86E-16	0.352941592
c977_100480	1	1295824	31.6667	44.1667	56.6667	25	1.33E-10	0.4
c977_100481	1	1296587	33.3333	43.3333	53.3333	20	2.87E-12	0.5
c977_100482	1	1300438	36.6667	45	53.3333	16.6667	2.18E-09	0.5999988
c977_100483	1	1301178	33.3333	43.3333	53.3333	20	1.17E-13	0.5
c977_100484	1	1303833	36.6667	45	53.3333	16.6667	1.48E-09	0.5999988
c977_101497	1	1309676	31.6667	42.5	53.3333	21.6667	1.37E-05	0.461537751
c977_100485	1	1313333	28.3333	40.8333	53.3333	25	1.24E-07	0.4
c977_100486	1	1314812	23.3333	39.1667	55	31.6667	1.90E-14	0.315789141
c977_100487	1	1317296	28.3333	41.6667	55	26.6667	3.63E-13	0.374999531
c977_100488	1	1318032	28.3333	42.5	56.6667	28.3333	1.48E-06	0.352941592
c977_100489	1	1321234	28.3333	41.6667	55	26.6667	9.62E-17	0.374999531
c977_100490	1	1322542	25	39.1667	53.3333	28.3333	3.25E-11	0.352941592
c977_100491	1	1323746	26.6667	40.8333	55	28.3333	4.05E-11	0.352941592
c977_100492	1	1329662	28.3333	41.6667	55	26.6667	1.98E-10	0.374999531
c977_100493	1	1330270	30	42.5	55	25	1.08E-12	0.4
c977_100494	1	1334775	30	42.5	55	25	2.55E-13	0.4
c977_100495	1	1338520	30	44.1667	58.3333	28.3333	2.09E-13	0.352941592
c977_100496	1	1339750	33.3333	45.8333	58.3333	25	2.40E-12	0.4
c977_100497	1	1342938	33.3333	45.8333	58.3333	25	3.86E-05	0.4
c977_100498	1	1343586	33.3333	44.1667	55	21.6667	2.41E-08	0.461537751
c977_100499	1	1346166	31.6667	44.1667	56.6667	25	6.58E-11	0.4
c977_100500	1	1351642	31.6667	42.5	53.3333	21.6667	7.35E-08	0.461537751
c977_100501	1	1353467	28.3333	41.6667	55	26.6667	7.62E-12	0.374999531
c977_100502	1	1357257	28.3333	41.6667	55	26.6667	6.25E-18	0.374999531
c977_101498	1	1364593	26.6667	41.6667	56.6667	30	3.06E-14	0.333333333
c977_100503	1	1367918	30	44.1667	58.3333	28.3333	4.23E-13	0.352941592
c977_100504	1	1369492	25	41.6667	58.3333	33.3333	1.34E-07	0.3000003
c977_100505	1	1371900	25	42.5	60	35	2.87E-08	0.285714286
c977_100506	1	1374112	18.3333	36.6667	55	36.6667	1.53E-12	0.272727025
c977_100507	1	1377741	18.3333	35.8333	53.3333	35	4.27E-14	0.285714286
c977_100508	1	1378853	15	33.3333	51.6667	36.6667	6.09E-14	0.272727025
c977_100509	1	1379763	18.3333	34.1667	50	31.6667	4.72E-12	0.315789141
c977_100510	1	1381885	21.6667	33.3333	45	23.3333	3.88E-08	0.428572041
c977_100511	1	1383871	25	35.8333	46.6667	21.6667	4.09E-10	0.461537751
c977_100512	1	1385394	26.6667	35.8333	45	18.3333	2.65E-05	0.545455537
c977_100513	1	1386422	23.3333	37.5	51.6667	28.3333	9.85E-06	0.352941592
c977_101454	1	1390910	23.3333	37.5	51.6667	28.3333	2.47E-12	0.352941592
c977_100514	1	1393611	21.6667	40.8333	60	38.3333	8.94E-11	0.260869792
c977_100515	1	1396259	23.3333	41.6667	60	36.6667	4.65E-12	0.272727025
c977_100516	1	1397139	23.3333	40	56.6667	33.3333	2.26E-13	0.3000003
c977_100517	1	1400875	18.3333	37.5	56.6667	38.3333	9.66E-17	0.260869792
c977_100518	1	1410465	20	38.3333	56.6667	36.6667	5.60E-08	0.272727025
c977_100519	1	1411555	20	39.1667	58.3333	38.3333	7.40E-18	0.260869792
c977_100520	1	1412968	20	39.1667	58.3333	38.3333	3.18E-07	0.260869792
c977_100521	1	1416517	20	39.1667	58.3333	38.3333	4.77E-13	0.260869792
c977_101499	1	1420021	20	35.8333	51.6667	31.6667	1.74E-08	0.315789141
c977_100522	1	1423367	23.3333	37.5	51.6667	28.3333	1.94E-09	0.352941592
c977_100523	1	1424149	23.3333	33.3333	43.3333	20	6.41E-05	0.5
c977_100524	1	1425765	20	35.8333	51.6667	31.6667	1.77E-10	0.315789141
c977_100525	1	1427461	20	34.1667	48.3333	28.3333	6.66E-06	0.352941592
c977_100526	1	1431576	21.6667	35	48.3333	26.6667	1.96E-09	0.374999531
c977_100527	1	1434874	23.3333	35.8333	48.3333	25	7.41E-06	0.4
c977_100528	1	1436525	20	35.8333	51.6667	31.6667	6.27E-10	0.315789141
c977_100529	1	1438180	25	40.8333	56.6667	31.6667	7.29E-08	0.315789141
c977_100530	1	1439311	23.3333	40	56.6667	33.3333	3.05E-06	0.3000003
c977_100531	1	1440464	28.3333	39.1667	50	21.6667	1.63E-08	0.461537751
c977_100532	1	1442476	20	34.1667	48.3333	28.3333	1.20E-07	0.352941592
c977_100533	1	1443608	20	34.1667	48.3333	28.3333	6.19E-11	0.352941592
c977_100534	1	1446064	17.5	35	52.5	35	3.45E-07	0.285714286
c977_100535	1	1449811					0.00153372
c977_100536	1	1451745	5	32.5	60	55	4.97E-09	0.181818182
c977_100537	1	1452944	11.6667	32.5	53.3333	41.6667	0.000204091	0.239999808
c977_101453	1	1457179	8.33333	30.8333	53.3333	45	1.30E-12	0.222222222
c977_100538	1	1458133	10	31.6667	53.3333	43.3333	1.64E-08	0.230769408
c977_100539	1	1459743	10	30.8333	51.6667	41.6667	2.19E-10	0.239999808
c977_100541	1	1474407	16.6667	29.1667	41.6667	25	1.69E-05	0.4
c977_100542	1	1474894	20	30.8333	41.6667	21.6667	7.31E-06	0.461537751
c977_100543	1	1475833	16.6667	30	43.3333	26.6667	1.10E-05	0.374999531
c977_100544	1	1478126	18.3333	35	51.6667	33.3333	2.51E-09	0.3000003
c977_100545	1	1481761	18.3333	33.3333	48.3333	30	8.10E-08	0.333333333
c977_100546	1	1485234	16.6667	35	53.3333	36.6667	9.93E-05	0.272727025
c977_100547	1	1487439	11.6667	33.3333	55	43.3333	3.54E-10	0.230769408
c977_100548	1	1488049	6.66667	32.5	58.3333	51.6667	7.82E-09	0.193548262
c977_101500	1	1489828	8.33333	34.1667	60	51.6667	9.92E-09	0.193548262
c977_101452	1	1491698	10	35	60	50	0.000305439	0.2
c977_100549	1	1493841	18.3333	39.1667	60	41.6667	3.06E-09	0.239999808
c977_100550	1	1495700	23.3333	39.1667	55	31.6667	9.14E-07	0.315789141
c977_100551	1	1498785	18.3333	36.6667	55	36.6667	3.98E-09	0.272727025
c977_100552	1	1500280	13.3333	34.1667	55	41.6667	5.27E-08	0.239999808
c977_100553	1	1502990	10	35	60	50	4.01E-13	0.2
c977_100554	1	1503995	15	36.6667	58.3333	43.3333	3.35E-10	0.230769408
c977_100555	1	1505107	16.6667	37.5	58.3333	41.6667	5.08E-08	0.239999808
c977_100556	1	1506926	15	35	55	40	1.41E-09	0.25
c977_100557	1	1512107	10	33.3333	56.6667	46.6667	1.47E-10	0.214285561
c977_100558	1	1512982	11.6667	32.5	53.3333	41.6667	8.60E-05	0.239999808
c977_100559	1	1513706	15	35.8333	56.6667	41.6667	1.57E-06	0.239999808
c977_100560	1	1515998	21.6667	39.1667	56.6667	35	5.81E-10	0.285714286
c977_100561	1	1518374	26.6667	42.5	58.3333	31.6667	6.64E-10	0.315789141
c977_100562	1	1525273	25	41.6667	58.3333	33.3333	4.58E-09	0.3000003
c977_100563	1	1525973	28.3333	43.3333	58.3333	30	1.64E-15	0.333333333
c977_100564	1	1528881	25	42.5	60	35	6.82E-09	0.285714286
c977_100565	1	1531634	26.6667	43.3333	60	33.3333	2.81E-14	0.3000003
c977_100566	1	1532333	23.3333	41.6667	60	36.6667	1.00E-14	0.272727025
c977_100567	1	1535722	25	42.5	60	35	4.35E-09	0.285714286
c977_100568	1	1545669	25	41.6667	58.3333	33.3333	1.14E-06	0.3000003
c977_101450	1	1550285	26.6667	42.5	58.3333	31.6667	8.87E-15	0.315789141
c977_100011	1	1551110	25	40.8333	56.6667	31.6667	6.47E-08	0.315789141
c977_101451	1	1552386	25	40.8333	56.6667	31.6667	2.72E-16	0.315789141
c977_100569	1	1555251	28.3333	40.8333	53.3333	25	6.60E-09	0.4
c977_100570	1	1557725	30	41.6667	53.3333	23.3333	4.13E-09	0.428572041
c977_100571	1	1558158	26.6667	40.8333	55	28.3333	2.56E-15	0.352941592
c977_100572	1	1560468	23.3333	40	56.6667	33.3333	2.24E-11	0.3000003
c977_100573	1	1569891	18.3333	38.3333	58.3333	40	6.47E-10	0.25
c977_101449	1	1570901	16.6667	37.5	58.3333	41.6667	2.16E-08	0.239999808
c977_100574	1	1576474	15	37.5	60	45	5.75E-08	0.222222222
c977_100575	1	1578542	18.3333	36.6667	55	36.6667	4.71E-13	0.272727025
c977_100576	1	1579720	21.6667	38.3333	55	33.3333	2.07E-11	0.3000003
c977_100577	1	1580862	28.3333	41.6667	55	26.6667	7.19E-07	0.374999531
c977_100578	1	1584027	28.3333	44.1667	60	31.6667	1.65E-06	0.315789141
c977_100579	1	1587983	33.3333	45.8333	58.3333	25	2.12E-12	0.4
c977_100580	1	1588767	30	44.1667	58.3333	28.3333	1.66E-11	0.352941592
c977_100581	1	1590229	30	44.1667	58.3333	28.3333	5.78E-11	0.352941592
c977_100582	1	1592404	33.3333	45	56.6667	23.3333	3.86E-13	0.428572041
c977_100583	1	1592870	36.6667	45	53.3333	16.6667	1.57E-10	0.5999988
c977_100584	1	1594548	38.3333	44.1667	50	11.6667	4.02E-07	0.857140408
c977_100585	1	1596431	35	43.3333	51.6667	16.6667	9.92E-15	0.5999988
c977_100586	1	1597412	36.6667	44.1667	51.6667	15	1.52E-09	0.666666667
c977_100587	1	1600341	38.3333	46.6667	55	16.6667	4.32E-08	0.5999988
c977_100588	1	1602434	36.6667	45.8333	55	18.3333	6.12E-14	0.545455537
c977_100589	1	1605314	33.3333	45.8333	58.3333	25	8.51E-08	0.4
c977_100590	1	1606489	31.6667	43.3333	55	23.3333	1.49E-10	0.428572041
c977_101502	1	1611777	33.3333	43.3333	53.3333	20	1.15E-11	0.5
c977_100591	1	1613348	30	41.6667	53.3333	23.3333	1.80E-07	0.428572041
c977_100592	1	1614582	28.3333	42.5	56.6667	28.3333	1.12E-11	0.352941592
c977_100593	1	1615603	16.6667	38.3333	60	43.3333	2.51E-14	0.230769408
c977_100594	1	1617271	18.3333	39.1667	60	41.6667	2.09E-12	0.239999808
c977_100595	1	1620444	10	35	60	50	2.48E-08	0.2
c977_100596	1	1621407	25	42.5	60	35	8.14E-06	0.285714286
c977_100597	1	1622854	25	40.8333	56.6667	31.6667	0.000381896	0.315789141
c977_100598	1	1624485	31.6667	44.1667	56.6667	25	1.12E-09	0.4
c977_100599	1	1626273	26.6667	41.6667	56.6667	30	3.14E-10	0.333333333
c977_100600	1	1631908	31.6667	45.8333	60	28.3333	1.47E-13	0.352941592
c977_100601	1	1632441	35	47.5	60	25	0.000700039	0.4
c977_100602	1	1635280	35	47.5	60	25	7.97E-07	0.4
c977_100603	1	1636244	28.3333	44.1667	60	31.6667	8.75E-09	0.315789141
c977_100604	1	1637289	28.3333	44.1667	60	31.6667	4.26E-11	0.315789141
c977_100605	1	1640167	28.3333	43.3333	58.3333	30	3.37E-05	0.333333333
c977_100606	1	1640447	30	44.1667	58.3333	28.3333	7.41E-18	0.352941592
c977_100607	1	1642864	30	44.1667	58.3333	28.3333	3.33E-14	0.352941592
c977_100608	1	1644017	30	44.1667	58.3333	28.3333	2.96E-10	0.352941592
c977_100609	1	1644862	30	42.5	55	25	1.02E-16	0.4
c977_100610	1	1649747	30	42.5	55	25	7.07E-12	0.4
c977_100611	1	1650553	26.6667	41.6667	56.6667	30	4.90E-10	0.333333333
c977_100612	1	1653609	28.3333	43.3333	58.3333	30	8.91E-10	0.333333333
c977_100613	1	1654346	30	44.1667	58.3333	28.3333	2.47E-08	0.352941592
c977_100614	1	1656315	35	45	55	20	3.71E-12	0.5
c977_100615	1	1658857	31.6667	42.5	53.3333	21.6667	1.53E-08	0.461537751
c977_100616	1	1659798	35	42.5	50	15	8.71E-20	0.666666667
c977_100617	1	1670119	28.3333	40.8333	53.3333	25	8.17E-09	0.4
c977_100618	1	1670738	30	40.8333	51.6667	21.6667	1.05E-09	0.461537751
c977_100619	1	1672769	23.3333	39.1667	55	31.6667	1.40E-08	0.315789141
c977_100620	1	1673498	23.3333	39.1667	55	31.6667	2.12E-11	0.315789141
c977_100621	1	1676038	25	42.5	60	35	3.46E-11	0.285714286
c977_100622	1	1678738	25	40.8333	56.6667	31.6667	1.92E-07	0.315789141
c977_100623	1	1679339	20	38.3333	56.6667	36.6667	1.89E-11	0.272727025
c977_100624	1	1681566	8.33333	32.5	56.6667	48.3333	6.07E-10	0.206896694
c977_101503	1	1684557	0	30	60	60	6.63E-08	0.166666667
c977_100625	1	1689027	5	32.5	60	55	7.86E-11	0.181818182
c977_100626	1	1689883	13.3333	32.5	51.6667	38.3333	2.31E-16	0.260869792
c977_100627	1	1692228	13.3333	32.5	51.6667	38.3333	8.12E-08	0.260869792
c977_100628	1	1695352	16.6667	30.8333	45	28.3333	0.000157286	0.352941592
c977_100629	1	1696260	15	32.5	50	35	1.89E-16	0.285714286
c977_100630	1	1698146	15	30.8333	46.6667	31.6667	5.78E-15	0.315789141
c977_100631	1	1700456	15	31.6667	48.3333	33.3333	0.000391537	0.3000003
c977_100632	1	1701256	12.5	30	47.5	35	5.10E-10	0.285714286
c977_100001	1	1704119					0.00115495
c977_100633	1	1705961	17.5	35	52.5	35	2.72E-11	0.285714286
c977_100634	1	1710967	11.6667	33.3333	55	43.3333	9.50E-09	0.230769408
c977_100635	1	1711623	3.33333	31.6667	60	56.6667	0.000362709	0.176470484
c977_100636	1	1712386	0	29.1667	58.3333	58.3333	2.79E-06	0.171428669
c977_100637	1	1714100	8.33333	29.1667	50	41.6667	8.59E-05	0.239999808
c977_100638	1	1715280	13.3333	27.5	41.6667	28.3333	6.61E-11	0.352941592
c977_100639	1	1717248	23.3333	29.1667	35	11.6667	6.04E-08	0.857140408
c977_100640	1	1722223	23.3333	29.1667	35	11.6667	9.56E-09	0.857140408
c977_100641	1	1725049	26.6667	35	43.3333	16.6667	3.81E-11	0.5999988
c977_100642	1	1728750	23.3333	35	46.6667	23.3333	1.20E-05	0.428572041
c977_100643	1	1729619	25	35.8333	46.6667	21.6667	4.18E-06	0.461537751
c977_100644	1	1730601	20	29.1667	38.3333	18.3333	9.69E-05	0.545455537
c977_100645	1	1734003	20	27.5	35	15	2.11E-07	0.666666667
c977_101504	1	1737728	15	29.1667	43.3333	28.3333	0.000262029	0.352941592
c977_100646	1	1738780	20	33.3333	46.6667	26.6667	1.45E-05	0.374999531
c977_100647	1	1741663	13.3333	34.1667	55	41.6667	8.17E-09	0.239999808
c977_100648	1	1746065	8.33333	31.6667	55	46.6667	2.57E-07	0.214285561
c977_100649	1	1748345	8.33333	31.6667	55	46.6667	2.86E-15	0.214285561
c977_100650	1	1753777	15	34.1667	53.3333	38.3333	2.90E-12	0.260869792
c977_100651	1	1754118	18.3333	35.8333	53.3333	35	2.70E-09	0.285714286
c977_100652	1	1755109	21.6667	40	58.3333	36.6667	2.70E-13	0.272727025
c977_100653	1	1757231	23.3333	41.6667	60	36.6667	6.01E-11	0.272727025
c977_100654	1	1758547	28.3333	44.1667	60	31.6667	1.08E-13	0.315789141
c977_100655	1	1760597	30	44.1667	58.3333	28.3333	3.39E-13	0.352941592
c977_100656	1	1764968	35	45	55	20	3.07E-05	0.5
c977_100657	1	1765413	33.3333	43.3333	53.3333	20	1.45E-09	0.5
c977_100658	1	1768962	30	41.6667	53.3333	23.3333	4.77E-13	0.428572041
c977_100659	1	1770218	26.6667	40.8333	55	28.3333	2.90E-14	0.352941592
c977_100660	1	1771654	28.3333	42.5	56.6667	28.3333	4.98E-10	0.352941592
c977_100661	1	1774716	25	41.6667	58.3333	33.3333	2.34E-05	0.3000003
c977_100662	1	1777111	25	38.3333	51.6667	26.6667	2.34E-11	0.374999531
c977_100663	1	1777995	26.6667	39.1667	51.6667	25	1.42E-07	0.4
c977_100664	1	1783367	26.6667	39.1667	51.6667	25	2.82E-11	0.4
c977_100665	1	1783847	21.6667	40.8333	60	38.3333	1.40E-12	0.260869792
c977_100666	1	1790054	20	39.1667	58.3333	38.3333	4.83E-09	0.260869792
c977_101448	1	1791973	21.6667	40	58.3333	36.6667	7.23E-13	0.272727025
c977_100667	1	1792494	23.3333	40.8333	58.3333	35	1.05E-12	0.285714286
c977_100668	1	1793603	18.3333	39.1667	60	41.6667	1.62E-10	0.239999808
c977_100669	1	1798650	13.3333	36.6667	60	46.6667	1.13E-14	0.214285561
c977_101505	1	1799511	10	35	60	50	1.15E-09	0.2
c977_100670	1	1800657	13.3333	35.8333	58.3333	45	1.01E-09	0.222222222
c977_100671	1	1801412	11.6667	35	58.3333	46.6667	1.87E-11	0.214285561
c977_100672	1	1804697	15	36.6667	58.3333	43.3333	3.10E-10	0.230769408
c977_100673	1	1805825	12.5	36.25	60	47.5	1.69E-13	0.210526316
c977_100674	1	1808234					0.00193892
c977_100675	1	1809148	12.5	32.5	52.5	40	3.40E-11	0.25
c977_100676	1	1811003	16.6667	35.8333	55	38.3333	2.91E-10	0.260869792
c977_100677	1	1813153	25	35.8333	46.6667	21.6667	5.10E-15	0.461537751
c977_100678	1	1814791	21.6667	35.8333	50	28.3333	6.03E-11	0.352941592
c977_100679	1	1818690	23.3333	36.6667	50	26.6667	9.53E-13	0.374999531
c977_100680	1	1819629	18.3333	38.3333	58.3333	40	7.79E-07	0.25
c977_100681	1	1822848	23.3333	37.5	51.6667	28.3333	2.31E-09	0.352941592
c977_100682	1	1825120	18.3333	34.1667	50	31.6667	0.000239275	0.315789141
c977_100683	1	1826749	15	27.5	40	25	4.95E-11	0.4
c977_100684	1	1827618	8.33333	24.1667	40	31.6667	2.70E-05	0.315789141
c977_100685	1	1828947	8.33333	20.8333	33.3333	25	1.16E-05	0.4
c977_100686	1	1832157	11.6667	27.5	43.3333	31.6667	8.52E-08	0.315789141
c977_100687	1	1834286	12.5	30	47.5	35	1.84E-14	0.285714286
c977_100688	1	1835970					0.0064948
c977_100689	1	1837478	10	35	60	50	3.67E-05	0.2
c977_100690	1	1841020	11.6667	35.8333	60	48.3333	2.89E-10	0.206896694
c977_100691	1	1841763	18.3333	39.1667	60	41.6667	1.09E-13	0.239999808
c977_100692	1	1842863	21.6667	37.5	53.3333	31.6667	1.77E-09	0.315789141
c977_100693	1	1848677	23.3333	38.3333	53.3333	30	4.49E-10	0.333333333
c977_100694	1	1855232	30	40	50	20	3.35E-09	0.5
c977_100695	1	1857624	28.3333	41.6667	55	26.6667	6.00E-11	0.374999531
c977_101447	1	1857901	25	40	55	30	1.56E-07	0.333333333
c977_100696	1	1863746	11.6667	31.6667	51.6667	40	9.36E-07	0.25
c977_100697	1	1864684	5	27.5	50	45	4.86E-05	0.222222222
c977_100698	1	1865582					0.00344463
c977_100699	1	1868860	17.5	35	52.5	35	1.61E-06	0.285714286
c977_100700	1	1869179	20	35.8333	51.6667	31.6667	5.39E-09	0.315789141
c977_100701	1	1873505	25	40.8333	56.6667	31.6667	1.05E-10	0.315789141
c977_100702	1	1878326	20	38.3333	56.6667	36.6667	2.51E-12	0.272727025
c977_100703	1	1881323	16.6667	38.3333	60	43.3333	2.19E-11	0.230769408
c977_100704	1	1881980	11.6667	35.8333	60	48.3333	1.81E-08	0.206896694
c977_100705	1	1883641	21.6667	40	58.3333	36.6667	7.46E-06	0.272727025
c977_100706	1	1885650	26.6667	40.8333	55	28.3333	1.09E-05	0.352941592
c977_100707	1	1890112	28.3333	41.6667	55	26.6667	1.38E-11	0.374999531
c977_100708	1	1892318	26.6667	40	53.3333	26.6667	2.58E-14	0.374999531
c977_100709	1	1894051	16.6667	35.8333	55	38.3333	5.30E-13	0.260869792
c977_100710	1	1897126	21.6667	36.6667	51.6667	30	0.000240036	0.333333333
c977_100711	1	1899850	20	37.5	55	35	8.25E-06	0.285714286
c977_100712	1	1901944	28.3333	40.8333	53.3333	25	2.17E-11	0.4
c977_100713	1	1903891	23.3333	40	56.6667	33.3333	4.04E-15	0.3000003
c977_101446	1	1912174	26.6667	40	53.3333	26.6667	9.49E-13	0.374999531
c977_100714	1	1916470	30	41.6667	53.3333	23.3333	1.64E-08	0.428572041
c977_100715	1	1917523	33.3333	41.6667	50	16.6667	1.32E-12	0.5999988
c977_101506	1	1918922	35	43.3333	51.6667	16.6667	9.49E-09	0.5999988
c977_100716	1	1925500	23.3333	39.1667	55	31.6667	8.44E-09	0.315789141
c977_100717	1	1926326	21.6667	39.1667	56.6667	35	2.33E-09	0.285714286
c977_100718	1	1928359	20	38.3333	56.6667	36.6667	9.79E-05	0.272727025
c977_100719	1	1929065	30	43.3333	56.6667	26.6667	7.25E-11	0.374999531
c977_101445	1	1930104	25	41.6667	58.3333	33.3333	8.27E-05	0.3000003
c977_100720	1	1932892	26.6667	43.3333	60	33.3333	1.42E-11	0.3000003
c977_100721	1	1936553	30	45	60	30	1.95E-08	0.333333333
c977_100722	1	1937609	31.6667	45	58.3333	26.6667	5.39E-08	0.374999531
c977_100723	1	1940996	31.6667	43.3333	55	23.3333	1.89E-11	0.428572041
c977_100724	1	1943549	31.6667	41.6667	51.6667	20	3.25E-11	0.5
c977_100725	1	1945878	33.3333	41.6667	50	16.6667	5.68E-10	0.5999988
c977_100726	1	1946436	33.3333	40.8333	48.3333	15	4.10E-06	0.666666667
c977_100727	1	1947827	30	40.8333	51.6667	21.6667	3.86E-08	0.461537751
c977_100728	1	1951637	30	41.6667	53.3333	23.3333	2.33E-12	0.428572041
c977_100729	1	1961733	33.3333	45	56.6667	23.3333	1.83E-10	0.428572041
c977_100730	1	1962616	28.3333	42.5	56.6667	28.3333	7.95E-07	0.352941592
c977_100731	1	1966973	25	41.6667	58.3333	33.3333	7.69E-11	0.3000003
c977_101507	1	1968159	15	34.1667	53.3333	38.3333	2.13E-11	0.260869792
c977_100732	1	1974132	15	30	45	30	3.41E-12	0.333333333
c977_100733	1	1974572	15	24.1667	33.3333	18.3333	6.68E-12	0.545455537
c977_100734	1	1977186	15	27.5	40	25	6.30E-08	0.4
c977_100735	1	1979341	18.3333	30	41.6667	23.3333	8.12E-12	0.428572041
c977_100736	1	1980410	18.3333	35.8333	53.3333	35	7.07E-10	0.285714286
c977_100737	1	1985009	18.3333	35.8333	53.3333	35	1.05E-11	0.285714286
c977_100738	1	1985718	16.6667	38.3333	60	43.3333	1.03E-10	0.230769408
c977_100739	1	1987992	21.6667	39.1667	56.6667	35	3.00E-09	0.285714286
c977_100740	1	1988389	20	38.3333	56.6667	36.6667	9.16E-10	0.272727025
c977_100741	1	1992693	20	38.3333	56.6667	36.6667	1.86E-12	0.272727025
c977_100742	1	1995867	20	40	60	40	2.93E-14	0.25
c977_100743	1	1996120	25	42.5	60	35	4.00E-06	0.285714286
c977_101444	1	1998260	25	42.5	60	35	3.07E-12	0.285714286
c977_100744	1	2004719	28.3333	43.3333	58.3333	30	8.57E-12	0.333333333
c977_100745	1	2008561	28.3333	43.3333	58.3333	30	5.15E-11	0.333333333
c977_100746	1	2009276	33.3333	45.8333	58.3333	25	6.30E-16	0.4
c977_100747	1	2010823	28.3333	43.3333	58.3333	30	2.42E-05	0.333333333
c977_100748	1	2014702	28.3333	43.3333	58.3333	30	6.25E-13	0.333333333
c977_100749	1	2015336	28.3333	42.5	56.6667	28.3333	2.64E-10	0.352941592
c977_100750	1	2017590	28.3333	41.6667	55	26.6667	9.93E-08	0.374999531
c977_100751	1	2019994	30	42.5	55	25	9.95E-16	0.4
c977_100752	1	2020707	30	43.3333	56.6667	26.6667	5.62E-10	0.374999531
c977_100753	1	2022367	28.3333	44.1667	60	31.6667	5.14E-12	0.315789141
c977_100754	1	2026583	30	45	60	30	5.23E-06	0.333333333
c977_100755	1	2027105	30	44.1667	58.3333	28.3333	1.27E-07	0.352941592
c977_100756	1	2028418	36.6667	45.8333	55	18.3333	7.88E-12	0.545455537
c977_100757	1	2030285	36.6667	45.8333	55	18.3333	7.71E-15	0.545455537
c977_100758	1	2032404	35	45.8333	56.6667	21.6667	3.49E-11	0.461537751
c977_100759	1	2033269	36.6667	46.6667	56.6667	20	4.06E-15	0.5
c977_100760	1	2034556	38.3333	45.8333	53.3333	15	9.77E-05	0.666666667
c977_100761	1	2035126	33.3333	43.3333	53.3333	20	5.57E-14	0.5
c977_101443	1	2039996	23.3333	38.3333	53.3333	30	9.60E-13	0.333333333
c977_100762	1	2040914	15	35.8333	56.6667	41.6667	8.57E-10	0.239999808
c977_100763	1	2041986	16.6667	35	53.3333	36.6667	3.48E-14	0.272727025
c977_100764	1	2043787	18.3333	36.6667	55	36.6667	1.91E-19	0.272727025
c977_100765	1	2045426	20	37.5	55	35	4.46E-14	0.285714286
c977_100766	1	2046257	21.6667	40	58.3333	36.6667	6.62E-18	0.272727025
c977_100767	1	2048683	26.6667	41.6667	56.6667	30	3.81E-08	0.333333333
c977_100768	1	2049635	31.6667	44.1667	56.6667	25	1.47E-10	0.4
c977_100769	1	2051376	33.3333	44.1667	55	21.6667	7.86E-19	0.461537751
c977_100770	1	2057777	33.3333	45.8333	58.3333	25	1.20E-15	0.4
c977_100771	1	2058665	35	45.8333	56.6667	21.6667	3.22E-08	0.461537751
c977_100772	1	2060159	33.3333	44.1667	55	21.6667	2.50E-11	0.461537751
c977_101442	1	2062787	31.6667	42.5	53.3333	21.6667	5.96E-09	0.461537751
c977_100773	1	2065767	31.6667	41.6667	51.6667	20	1.01E-12	0.5
c977_100774	1	2067677	31.6667	42.5	53.3333	21.6667	2.13E-06	0.461537751
c977_100775	1	2071788	28.3333	40	51.6667	23.3333	5.66E-13	0.428572041
c977_100776	1	2072947	21.6667	38.3333	55	33.3333	1.06E-08	0.3000003
c977_100777	1	2075305	23.3333	40	56.6667	33.3333	7.21E-13	0.3000003
c977_100778	1	2078415	26.6667	42.5	58.3333	31.6667	3.54E-08	0.315789141
c977_100779	1	2080196	25	41.6667	58.3333	33.3333	2.34E-11	0.3000003
c977_100780	1	2085600	18.3333	38.3333	58.3333	40	5.35E-15	0.25
c977_100781	1	2086934	13.3333	36.6667	60	46.6667	1.49E-09	0.214285561
c977_100782	1	2087521	16.6667	37.5	58.3333	41.6667	1.74E-14	0.239999808
c977_100783	1	2091992	23.3333	39.1667	55	31.6667	1.42E-11	0.315789141
c977_100784	1	2092583	30	40.8333	51.6667	21.6667	2.98E-08	0.461537751
c977_100785	1	2095276	30	40.8333	51.6667	21.6667	3.43E-09	0.461537751
c977_101508	1	2097585	31.6667	41.6667	51.6667	20	5.00E-11	0.5
c977_100786	1	2099196	31.6667	43.3333	55	23.3333	5.30E-11	0.428572041
c977_100787	1	2104773	35	45	55	20	3.95E-11	0.5
c977_100788	1	2105181	38.3333	46.6667	55	16.6667	4.22E-12	0.5999988
c977_100789	1	2110862	36.6667	45.8333	55	18.3333	7.45E-05	0.545455537
c977_101509	1	2114168	35	45.8333	56.6667	21.6667	4.67E-13	0.461537751
c977_100790	1	2115330	30	45	60	30	6.76E-13	0.333333333
c977_100791	1	2116222	30	45	60	30	2.22E-15	0.333333333
c977_100792	1	2119860	31.6667	45	58.3333	26.6667	5.56E-14	0.374999531
c977_100793	1	2120313	35	45.8333	56.6667	21.6667	7.48E-12	0.461537751
c977_100794	1	2121681	33.3333	45	56.6667	23.3333	5.21E-06	0.428572041
c977_100795	1	2125162	30	44.1667	58.3333	28.3333	4.57E-13	0.352941592
c977_100796	1	2126558	26.6667	43.3333	60	33.3333	4.21E-09	0.3000003
c977_100797	1	2128681	28.3333	44.1667	60	31.6667	4.74E-07	0.315789141
c977_100798	1	2132269	31.6667	44.1667	56.6667	25	6.40E-14	0.4
c977_100799	1	2132828	33.3333	45	56.6667	23.3333	9.68E-09	0.428572041
c977_100800	1	2135592	35	44.1667	53.3333	18.3333	2.83E-05	0.545455537
c977_100801	1	2136523	30	43.3333	56.6667	26.6667	8.66E-11	0.374999531
c977_100802	1	2138592	25	40	55	30	2.59E-10	0.333333333
c977_100803	1	2139137	23.3333	40	56.6667	33.3333	2.91E-20	0.3000003
c977_100804	1	2142236	28.3333	42.5	56.6667	28.3333	6.98E-13	0.352941592
c977_100805	1	2142998	35	45.8333	56.6667	21.6667	9.63E-08	0.461537751
c977_100806	1	2146007	35	45.8333	56.6667	21.6667	3.54E-05	0.461537751
c977_100807	1	2146731	38.3333	45.8333	53.3333	15	7.44E-20	0.666666667
c977_100808	1	2150924	35	45	55	20	4.03E-09	0.5
c977_100809	1	2151536	33.3333	45	56.6667	23.3333	1.33E-09	0.428572041
c977_100810	1	2153894	26.6667	43.3333	60	33.3333	3.30E-09	0.3000003
c977_100811	1	2155881	28.3333	43.3333	58.3333	30	2.96E-13	0.333333333
c977_100812	1	2156855	30	43.3333	56.6667	26.6667	2.11E-10	0.374999531
c977_100813	1	2160678	31.6667	41.6667	51.6667	20	3.77E-16	0.5
c977_100814	1	2164613	30	41.6667	53.3333	23.3333	1.56E-09	0.428572041
c977_100815	1	2167132	31.6667	41.6667	51.6667	20	1.84E-15	0.5
c977_100816	1	2169461	31.6667	41.6667	51.6667	20	2.58E-08	0.5
c977_101510	1	2170103	30	40	50	20	1.45E-10	0.5
c977_100817	1	2173811	25	37.5	50	25	2.21E-13	0.4
c977_100818	1	2175920	15	26.6667	38.3333	23.3333	5.65E-18	0.428572041
c977_100819	1	2178749	11.6667	25.8333	40	28.3333	0.00015558	0.352941592
c977_100820	1	2181980	15	29.1667	43.3333	28.3333	4.87E-13	0.352941592
c977_100821	1	2182575	23.3333	40	56.6667	33.3333	3.61E-07	0.3000003
c977_100822	1	2185804	30	41.6667	53.3333	23.3333	1.14E-10	0.428572041
c977_100823	1	2189983	25	38.3333	51.6667	26.6667	2.44E-10	0.374999531
c977_100824	1	2190463	25	36.6667	48.3333	23.3333	7.77E-15	0.428572041
c977_100825	1	2192176	15	33.3333	51.6667	36.6667	1.07E-12	0.272727025
c977_100826	1	2193341	10	31.6667	53.3333	43.3333	1.72E-09	0.230769408
c977_100827	1	2199864	10	35	60	50	3.53E-09	0.2
c977_100828	1	2200693	13.3333	36.6667	60	46.6667	4.21E-06	0.214285561
c977_100829	1	2201609	23.3333	41.6667	60	36.6667	2.46E-15	0.272727025
c977_100830	1	2204686	23.3333	39.1667	55	31.6667	1.89E-08	0.315789141
c977_101441	1	2206068	28.3333	37.5	46.6667	18.3333	1.48E-12	0.545455537
c977_100831	1	2210843	25	35.8333	46.6667	21.6667	2.40E-13	0.461537751
c977_100832	1	2212089	21.6667	36.6667	51.6667	30	1.06E-10	0.333333333
c977_100833	1	2217270	18.3333	39.1667	60	41.6667	4.05E-09	0.239999808
c977_100834	1	2218296	16.6667	38.3333	60	43.3333	2.33E-13	0.230769408
c977_100835	1	2220167	13.3333	36.6667	60	46.6667	1.53E-09	0.214285561
c977_100836	1	2230497	13.3333	34.1667	55	41.6667	5.58E-12	0.239999808
c977_100837	1	2231586	15	34.1667	53.3333	38.3333	5.70E-13	0.260869792
c977_100838	1	2234076	21.6667	35	48.3333	26.6667	5.99E-13	0.374999531
c977_100839	1	2237472	23.3333	38.3333	53.3333	30	5.16E-08	0.333333333
c977_100840	1	2238169	21.6667	38.3333	55	33.3333	8.61E-06	0.3000003
c977_100841	1	2240407	20	37.5	55	35	6.98E-06	0.285714286
c977_100842	1	2242174	11.6667	33.3333	55	43.3333	3.25E-05	0.230769408
c977_100843	1	2243186	15	31.6667	48.3333	33.3333	6.73E-07	0.3000003
c977_100844	1	2245024	15	31.6667	48.3333	33.3333	4.84E-09	0.3000003
c977_100845	1	2247611	22.5	32.5	42.5	20	3.05E-07	0.5
c977_100846	1	2249137					0.00899564
c977_100847	1	2251475	10	35	60	50	2.88E-07	0.2
c977_100848	1	2252655	21.6667	40.8333	60	38.3333	3.96E-06	0.260869792
c977_101440	1	2254959	23.3333	40	56.6667	33.3333	3.15E-05	0.3000003
c977_100849	1	2256301	28.3333	42.5	56.6667	28.3333	1.04E-08	0.352941592
c977_100850	1	2257324	21.6667	37.5	53.3333	31.6667	1.49E-07	0.315789141
c977_100851	1	2257988	18.3333	35.8333	53.3333	35	0.000228448	0.285714286
c977_100852	1	2262258	13.3333	33.3333	53.3333	40	1.09E-08	0.25
c977_100853	1	2262983	8.33333	32.5	56.6667	48.3333	8.78E-11	0.206896694
c977_100854	1	2265868	6.66667	33.3333	60	53.3333	2.75E-10	0.187500117
c977_100855	1	2267012	8.33333	34.1667	60	51.6667	1.54E-08	0.193548262
c977_100856	1	2270931	13.3333	33.3333	53.3333	40	2.37E-12	0.25
c977_100857	1	2275652	21.6667	35	48.3333	26.6667	2.30E-09	0.374999531
c977_100858	1	2276730	23.3333	34.1667	45	21.6667	6.49E-13	0.461537751
c977_100859	1	2278375	20	32.5	45	25	7.12E-14	0.4
c977_100860	1	2279364	16.6667	31.6667	46.6667	30	2.94E-10	0.333333333
c977_100861	1	2281884	10	30	50	40	2.77E-08	0.25
c977_100862	1	2284094	13.3333	31.6667	50	36.6667	2.33E-07	0.272727025
c977_100863	1	2284999	13.3333	32.5	51.6667	38.3333	1.00E-13	0.260869792
c977_100864	1	2285426	21.6667	36.6667	51.6667	30	5.12E-14	0.333333333
c977_100865	1	2289021	21.6667	40	58.3333	36.6667	1.75E-14	0.272727025
c977_100866	1	2289637	25	41.6667	58.3333	33.3333	5.63E-13	0.3000003
c977_101511	1	2293916	28.3333	42.5	56.6667	28.3333	1.48E-15	0.352941592
c977_100867	1	2296784	31.6667	42.5	53.3333	21.6667	1.11E-09	0.461537751
c977_100868	1	2300581	30	42.5	55	25	4.68E-10	0.4
c977_100869	1	2301428	23.3333	40	56.6667	33.3333	1.09E-12	0.3000003
c977_100870	1	2307652	20	40	60	40	3.30E-12	0.25
c977_100871	1	2309087	21.6667	40.8333	60	38.3333	4.58E-11	0.260869792
c977_100872	1	2310341	25	42.5	60	35	2.08E-18	0.285714286
c977_100873	1	2311358	25	42.5	60	35	3.64E-11	0.285714286
c977_100874	1	2313547	26.6667	42.5	58.3333	31.6667	6.05E-05	0.315789141
c977_100875	1	2315756	28.3333	43.3333	58.3333	30	1.13E-18	0.333333333
c977_100876	1	2316770	31.6667	45	58.3333	26.6667	6.70E-06	0.374999531
c977_100877	1	2317376	35	45.8333	56.6667	21.6667	8.49E-05	0.461537751
c977_101439	1	2319693	38.3333	45.8333	53.3333	15	2.58E-13	0.666666667
c977_100878	1	2325868	38.3333	45	51.6667	13.3333	8.90E-10	0.750001875
c977_100879	1	2327259	36.6667	45.8333	55	18.3333	1.81E-08	0.545455537
c977_100880	1	2330904	31.6667	45	58.3333	26.6667	1.63E-07	0.374999531
c977_100881	1	2332268	30	45	60	30	9.37E-12	0.333333333
c977_100882	1	2333038	26.6667	40	53.3333	26.6667	7.54E-14	0.374999531
c977_100883	1	2338177	23.3333	38.3333	53.3333	30	7.03E-12	0.333333333
c977_100884	1	2339633	18.3333	35.8333	53.3333	35	3.57E-12	0.285714286
c977_100885	1	2341733	15	37.5	60	45	4.78E-12	0.222222222
c977_101512	1	2342561	18.3333	39.1667	60	41.6667	3.64E-13	0.239999808
c977_100886	1	2346569	23.3333	41.6667	60	36.6667	1.25E-09	0.272727025
c977_100887	1	2347692	21.6667	40.8333	60	38.3333	0.000120511	0.260869792
c977_100888	1	2349755	20	40	60	40	2.11E-09	0.25
c977_100889	1	2351551	18.3333	39.1667	60	41.6667	4.41E-11	0.239999808
c977_100890	1	2352654	23.3333	40	56.6667	33.3333	1.32E-10	0.3000003
c977_100891	1	2355898	28.3333	42.5	56.6667	28.3333	7.71E-17	0.352941592
c977_100892	1	2356569	30	42.5	55	25	1.53E-08	0.4
c977_100893	1	2358412	30	44.1667	58.3333	28.3333	4.39E-13	0.352941592
c977_100894	1	2359833	28.3333	42.5	56.6667	28.3333	3.55E-09	0.352941592
c977_100895	1	2361604	26.6667	40.8333	55	28.3333	8.68E-12	0.352941592
c977_100896	1	2365963	26.6667	40.8333	55	28.3333	7.09E-13	0.352941592
c977_100897	1	2366683	26.6667	40	53.3333	26.6667	3.52E-13	0.374999531
c977_101438	1	2368492	28.3333	41.6667	55	26.6667	2.03E-14	0.374999531
c977_100898	1	2373011	33.3333	44.1667	55	21.6667	3.55E-11	0.461537751
c977_100899	1	2374145	33.3333	45.8333	58.3333	25	1.90E-10	0.4
c977_100900	1	2378824	38.3333	47.5	56.6667	18.3333	2.40E-09	0.545455537
c977_100901	1	2379928	38.3333	45.8333	53.3333	15	2.51E-08	0.666666667
c977_100902	1	2382232	43.3333	46.6667	50	6.66667	1.25E-11	1.49999925
c977_100903	1	2382717	36.6667	45	53.3333	16.6667	1.03E-06	0.5999988
c977_100904	1	2385371	33.3333	44.1667	55	21.6667	1.40E-12	0.461537751
c977_100905	1	2387842	26.6667	42.5	58.3333	31.6667	1.96E-12	0.315789141
c977_100906	1	2390496	26.6667	42.5	58.3333	31.6667	5.57E-13	0.315789141
c977_100907	1	2392407	25	42.5	60	35	3.00E-06	0.285714286
c977_100908	1	2393378	23.3333	40.8333	58.3333	35	4.94E-09	0.285714286
c977_100909	1	2396356	20	39.1667	58.3333	38.3333	3.13E-16	0.260869792
c977_100910	1	2398420	20	38.3333	56.6667	36.6667	1.91E-17	0.272727025
c977_100911	1	2401239	21.6667	39.1667	56.6667	35	2.82E-15	0.285714286
c977_101437	1	2401974	26.6667	41.6667	56.6667	30	1.31E-12	0.333333333
c977_100912	1	2403216	28.3333	43.3333	58.3333	30	9.87E-07	0.333333333
c977_101513	1	2408322	28.3333	44.1667	60	31.6667	3.10E-14	0.315789141
c977_100913	1	2409461	28.3333	42.5	56.6667	28.3333	9.81E-15	0.352941592
c977_100914	1	2415576	23.3333	40	56.6667	33.3333	6.63E-08	0.3000003
c977_100915	1	2417765	23.3333	38.3333	53.3333	30	7.83E-12	0.333333333
c977_100916	1	2419656	16.6667	36.6667	56.6667	40	1.12E-13	0.25
c977_100917	1	2422882	15	35.8333	56.6667	41.6667	1.93E-12	0.239999808
c977_100918	1	2428044	15	35.8333	56.6667	41.6667	2.31E-07	0.239999808
c977_100919	1	2429076	18.3333	37.5	56.6667	38.3333	8.79E-09	0.260869792
c977_100920	1	2430338	23.3333	39.1667	55	31.6667	8.97E-11	0.315789141
c977_100921	1	2432456	20	38.3333	56.6667	36.6667	3.25E-13	0.272727025
c977_100922	1	2436098	16.6667	36.6667	56.6667	40	1.30E-10	0.25
c977_100923	1	2437048	16.6667	34.1667	51.6667	35	4.07E-07	0.285714286
c977_100924	1	2437995	15	34.1667	53.3333	38.3333	4.12E-08	0.260869792
c977_100925	1	2441310	21.6667	33.3333	45	23.3333	7.44E-14	0.428572041
c977_100926	1	2444533	20	32.5	45	25	0.000338807	0.4
c977_101436	1	2445004	21.6667	33.3333	45	23.3333	2.28E-06	0.428572041
c977_100927	1	2448220	25	39.1667	53.3333	28.3333	1.73E-05	0.352941592
c977_100928	1	2448854	18.3333	39.1667	60	41.6667	0.000354254	0.239999808
c977_100929	1	2453697	16.6667	38.3333	60	43.3333	9.45E-11	0.230769408
c977_100930	1	2458606	15	37.5	60	45	3.81E-07	0.222222222
c977_100931	1	2461258	23.3333	40.8333	58.3333	35	4.46E-09	0.285714286
c977_100932	1	2462402	28.3333	43.3333	58.3333	30	2.97E-13	0.333333333
c977_100933	1	2463980	26.6667	40.8333	55	28.3333	1.42E-10	0.352941592
c977_100934	1	2466788	25	40.8333	56.6667	31.6667	1.96E-06	0.315789141
c977_100935	1	2467677	25	40	55	30	6.20E-12	0.333333333
c977_100936	1	2468974					0.00887556
c977_100937	1	2469785	20	37.5	55	35	1.63E-12	0.285714286
c977_100938	1	2476391	20	37.5	55	35	7.14E-10	0.285714286
c977_100939	1	2477148					0.0172417
c977_100940	1	2480558	25	38.75	52.5	27.5	6.83E-14	0.363636364
c977_100941	1	2481053	25	40	55	30	2.50E-07	0.333333333
c977_100942	1	2483917	21.6667	38.3333	55	33.3333	6.22E-14	0.3000003
c977_100943	1	2486149	20	40	60	40	6.83E-12	0.25
c977_101435	1	2494847	13.3333	36.6667	60	46.6667	7.74E-15	0.214285561
c977_100944	1	2495906	15	35	55	40	2.23E-09	0.25
c977_100945	1	2498084	15	35	55	40	1.56E-09	0.25
c977_100946	1	2500481	20	37.5	55	35	5.74E-13	0.285714286
c977_100947	1	2501685	20	40	60	40	3.49E-10	0.25
c977_100948	1	2505710	25	41.6667	58.3333	33.3333	2.16E-17	0.3000003
c977_100949	1	2506390	30	42.5	55	25	1.12E-11	0.4
c977_100950	1	2507381	33.3333	44.1667	55	21.6667	6.17E-06	0.461537751
c977_100951	1	2508867	31.6667	44.1667	56.6667	25	3.97E-14	0.4
c977_100952	1	2513291	31.6667	45.8333	60	28.3333	1.64E-09	0.352941592
c977_100953	1	2513950	30	45	60	30	2.16E-10	0.333333333
c977_100954	1	2516102	30	44.1667	58.3333	28.3333	6.74E-09	0.352941592
c977_100955	1	2517941	25	40.8333	56.6667	31.6667	9.54E-05	0.315789141
c977_100956	1	2523879	20	38.3333	56.6667	36.6667	2.20E-13	0.272727025
c977_101514	1	2524544	10	34.1667	58.3333	48.3333	1.33E-11	0.206896694
c977_100957	1	2528052	11.6667	34.1667	56.6667	45	2.38E-11	0.222222222
c977_100958	1	2529425	16.6667	35	53.3333	36.6667	3.18E-09	0.272727025
c977_100959	1	2530222	25	37.5	50	25	2.93E-14	0.4
c977_100960	1	2531626	26.6667	38.3333	50	23.3333	6.75E-14	0.428572041
c977_100961	1	2533484	28.3333	39.1667	50	21.6667	8.87E-18	0.461537751
c977_100962	1	2537108	30	41.6667	53.3333	23.3333	6.30E-10	0.428572041
c977_100963	1	2537672	31.6667	44.1667	56.6667	25	1.25E-10	0.4
c977_100964	1	2540767	30	45	60	30	3.10E-10	0.333333333
c977_100965	1	2541194	30	45	60	30	8.66E-06	0.333333333
c977_100966	1	2542258	31.6667	44.1667	56.6667	25	7.09E-11	0.4
c977_100967	1	2547561	33.3333	45	56.6667	23.3333	5.32E-10	0.428572041
c977_100968	1	2548356	31.6667	44.1667	56.6667	25	3.63E-06	0.4
c977_100969	1	2554940	30	45	60	30	7.61E-10	0.333333333
c977_100970	1	2557957	23.3333	41.6667	60	36.6667	2.57E-11	0.272727025
c977_100971	1	2559848	26.6667	43.3333	60	33.3333	8.93E-11	0.3000003
c977_100972	1	2563919	23.3333	38.3333	53.3333	30	6.07E-07	0.333333333
c977_100973	1	2567577	31.6667	42.5	53.3333	21.6667	2.02E-09	0.461537751
c977_100974	1	2567978	25	36.6667	48.3333	23.3333	5.38E-10	0.428572041
c977_100975	1	2575154	25	37.5	50	25	1.41E-05	0.4
c977_100976	1	2576111	21.6667	31.6667	41.6667	20	8.16E-06	0.5
c977_100977	1	2578450	16.6667	31.6667	46.6667	30	7.24E-06	0.333333333
c977_100978	1	2580018	12.5	30	47.5	35	0.000210947	0.285714286
c977_101515	1	2581129					0.00136951
c977_100979	1	2584772	40	47.5	55	15	1.23E-05	0.666666667
c977_100980	1	2588190	36.6667	43.3333	50	13.3333	1.28E-06	0.750001875
c977_100981	1	2589167	28.3333	40.8333	53.3333	25	7.16E-06	0.4
c977_100982	1	2589964	25	39.1667	53.3333	28.3333	8.66E-11	0.352941592
c977_100983	1	2591386	23.3333	41.6667	60	36.6667	1.21E-11	0.272727025
c977_100984	1	2593057	21.6667	40.8333	60	38.3333	1.08E-11	0.260869792
c977_100985	1	2593663	21.6667	38.3333	55	33.3333	3.61E-08	0.3000003
c977_100986	1	2596034	16.6667	35.8333	55	38.3333	2.67E-10	0.260869792
c977_100987	1	2597364	15	35	55	40	9.80E-12	0.25
c977_100988	1	2600253	10	35	60	50	1.49E-10	0.2
c977_100989	1	2604792	13.3333	36.6667	60	46.6667	9.84E-13	0.214285561
c977_100990	1	2605210	16.6667	38.3333	60	43.3333	2.20E-11	0.230769408
c977_100991	1	2607546	20	40	60	40	1.90E-12	0.25
c977_100992	1	2609872	21.6667	39.1667	56.6667	35	1.76E-09	0.285714286
c977_100993	1	2610516	21.6667	39.1667	56.6667	35	3.28E-11	0.285714286
c977_100994	1	2613506	20	38.3333	56.6667	36.6667	5.40E-15	0.272727025
c977_100995	1	2614816	15	37.5	60	45	3.31E-07	0.222222222
c977_100996	1	2618155	11.6667	35.8333	60	48.3333	9.79E-08	0.206896694
c977_100997	1	2620962	13.3333	36.6667	60	46.6667	5.31E-09	0.214285561
c977_100998	1	2621242	18.3333	38.3333	58.3333	40	2.32E-11	0.25
c977_100999	1	2624239	23.3333	40.8333	58.3333	35	3.38E-11	0.285714286
c977_101000	1	2624846	25	41.6667	58.3333	33.3333	1.31E-06	0.3000003
c977_101001	1	2626053	25	42.5	60	35	5.37E-11	0.285714286
c977_101002	1	2626539					0.00724693
c977_101003	1	2628370	30	41.25	52.5	22.5	1.08E-12	0.444444444
c977_101004	1	2630516	33.3333	42.5	51.6667	18.3333	9.28E-06	0.545455537
c977_101005	1	2631501	33.3333	43.3333	53.3333	20	7.53E-12	0.5
c977_101006	1	2637709	28.3333	42.5	56.6667	28.3333	2.08E-15	0.352941592
c977_101007	1	2639778	21.6667	39.1667	56.6667	35	2.32E-12	0.285714286
c977_101516	1	2640675	18.3333	37.5	56.6667	38.3333	5.21E-13	0.260869792
c977_101008	1	2645755	23.3333	38.3333	53.3333	30	5.87E-10	0.333333333
c977_101009	1	2650740	31.6667	42.5	53.3333	21.6667	4.98E-13	0.461537751
c977_101010	1	2658232	40	45	50	10	5.39E-12	1
c977_101011	1	2658962	38.3333	45.8333	53.3333	15	2.46E-13	0.666666667
c977_101012	1	2663165	35	45	55	20	7.53E-13	0.5
c977_101013	1	2665793					0.0527277
c977_101014	1	2668021	35	45	55	20	0.000115314	0.5
c977_101015	1	2669492	35	45.8333	56.6667	21.6667	1.87E-10	0.461537751
c977_101016	1	2671006	31.6667	45.8333	60	28.3333	1.85E-07	0.352941592
c977_101017	1	2671444	31.6667	45.8333	60	28.3333	7.09E-15	0.352941592
c977_101433	1	2673077	30	45	60	30	1.19E-11	0.333333333
c977_100009	1	2675553	31.6667	44.1667	56.6667	25	3.78E-08	0.4
c977_101434	1	2676158	31.6667	44.1667	56.6667	25	4.70E-08	0.4
c977_101018	1	2678846	33.3333	43.3333	53.3333	20	1.01E-13	0.5
c977_101019	1	2679637	35	45	55	20	1.19E-16	0.5
c977_101020	1	2680809	38.3333	45	51.6667	13.3333	1.12E-13	0.750001875
c977_101021	1	2688344	38.3333	45.8333	53.3333	15	1.53E-12	0.666666667
c977_101022	1	2689540	38.3333	45	51.6667	13.3333	2.32E-13	0.750001875
c977_101023	1	2691245	35	44.1667	53.3333	18.3333	7.24E-14	0.545455537
c977_101024	1	2692571	33.3333	44.1667	55	21.6667	2.84E-11	0.461537751
c977_101025	1	2692952	35	45	55	20	6.38E-12	0.5
c977_101026	1	2697844	38.3333	46.6667	55	16.6667	1.62E-10	0.5999988
c977_101027	1	2698503	38.3333	46.6667	55	16.6667	3.08E-12	0.5999988
c977_101028	1	2699938	33.3333	45.8333	58.3333	25	1.97E-13	0.4
c977_101029	1	2701476	33.3333	45	56.6667	23.3333	4.26E-14	0.428572041
c977_101030	1	2703641	35	45.8333	56.6667	21.6667	8.78E-12	0.461537751
c977_101031	1	2703945	38.3333	45.8333	53.3333	15	7.49E-11	0.666666667
c977_101032	1	2705991	36.6667	45	53.3333	16.6667	1.02E-10	0.5999988
c977_101033	1	2707257	36.6667	44.1667	51.6667	15	1.25E-12	0.666666667
c977_101034	1	2709309	31.6667	40.8333	50	18.3333	3.49E-10	0.545455537
c977_101035	1	2712952	30	40.8333	51.6667	21.6667	1.89E-11	0.461537751
c977_101036	1	2714120	18.3333	34.1667	50	31.6667	9.31E-15	0.315789141
c977_101037	1	2722667	16.6667	35.8333	55	38.3333	3.36E-07	0.260869792
c977_101038	1	2724310	6.66667	30.8333	55	48.3333	3.33E-12	0.206896694
c977_101039	1	2725625	18.3333	38.3333	58.3333	40	3.34E-08	0.25
c977_101040	1	2733096	18.3333	38.3333	58.3333	40	9.34E-11	0.25
c977_101041	1	2733601	28.3333	43.3333	58.3333	30	1.10E-09	0.333333333
c977_101042	1	2735036	30	41.6667	53.3333	23.3333	1.63E-12	0.428572041
c977_101043	1	2737585	35	42.5	50	15	2.07E-08	0.666666667
c977_101044	1	2741736	33.3333	42.5	51.6667	18.3333	1.31E-09	0.545455537
c977_101045	1	2742622	20	38.3333	56.6667	36.6667	4.05E-12	0.272727025
c977_101046	1	2747095	15	37.5	60	45	9.69E-06	0.222222222
c977_101047	1	2747689	11.6667	35.8333	60	48.3333	1.36E-12	0.206896694
c977_101048	1	2750262	20	39.1667	58.3333	38.3333	1.51E-08	0.260869792
c977_101049	1	2750896	16.6667	36.6667	56.6667	40	7.51E-08	0.25
c977_101050	1	2752686	20	38.3333	56.6667	36.6667	1.23E-12	0.272727025
c977_101051	1	2756709	16.6667	37.5	58.3333	41.6667	2.71E-07	0.239999808
c977_101052	1	2757593	25	42.5	60	35	6.87E-09	0.285714286
c977_101053	1	2763775	23.3333	41.6667	60	36.6667	0.000566849	0.272727025
c977_101054	1	2764631	20	40	60	40	5.44E-10	0.25
c977_101055	1	2765704	18.3333	39.1667	60	41.6667	7.67E-06	0.239999808
c977_101517	1	2771083	18.3333	39.1667	60	41.6667	3.56E-06	0.239999808
c977_101432	1	2771874	16.6667	38.3333	60	43.3333	2.89E-06	0.230769408
c977_101056	1	2775085	15	37.5	60	45	1.66E-14	0.222222222
c977_101057	1	2776437	11.6667	35.8333	60	48.3333	1.04E-14	0.206896694
c977_101058	1	2781622	20	36.6667	53.3333	33.3333	2.49E-11	0.3000003
c977_101059	1	2783297	11.6667	32.5	53.3333	41.6667	1.09E-05	0.239999808
c977_101060	1	2784885	13.3333	30.8333	48.3333	35	2.67E-09	0.285714286
c977_101061	1	2786500	5	28.3333	51.6667	46.6667	3.59E-10	0.214285561
c977_101062	1	2789189	8.33333	30	51.6667	43.3333	1.64E-08	0.230769408
c977_101063	1	2791296	5	30	55	50	4.47E-10	0.2
c977_101064	1	2793498	8.33333	33.3333	58.3333	50	1.27E-11	0.2
c977_101065	1	2794135	13.3333	35	56.6667	43.3333	1.24E-12	0.230769408
c977_101066	1	2795457	17.5	37.5	57.5	40	2.43E-08	0.25
c977_101067	1	2796029					0.00155111
c977_101068	1	2798519	22.5	40	57.5	35	2.03E-07	0.285714286
c977_101069	1	2799040	22.5	40	57.5	35	8.88E-12	0.285714286
c977_101070	1	2801871					0.00194275
c977_101518	1	2808577	35	45	55	20	0.000156157	0.5
c977_101071	1	2809476	23.3333	40	56.6667	33.3333	1.80E-05	0.3000003
c977_101072	1	2812602	15	37.5	60	45	6.83E-07	0.222222222
c977_101073	1	2815442	6.66667	33.3333	60	53.3333	7.14E-11	0.187500117
c977_101431	1	2818899	10	32.5	55	45	1.96E-11	0.222222222
c977_101074	1	2819168	18.3333	35.8333	53.3333	35	6.61E-09	0.285714286
c977_101075	1	2824144	21.6667	35.8333	50	28.3333	2.80E-08	0.352941592
c977_101076	1	2826243	26.6667	40.8333	55	28.3333	6.95E-10	0.352941592
c977_101077	1	2826831	23.3333	40	56.6667	33.3333	2.81E-09	0.3000003
c977_101078	1	2827968	25	42.5	60	35	8.15E-10	0.285714286
c977_101079	1	2829751	28.3333	44.1667	60	31.6667	6.55E-11	0.315789141
c977_101080	1	2832734	31.6667	42.5	53.3333	21.6667	4.72E-08	0.461537751
c977_101081	1	2834430	30	41.6667	53.3333	23.3333	8.90E-08	0.428572041
c977_101082	1	2834797	26.6667	40	53.3333	26.6667	2.30E-12	0.374999531
c977_101083	1	2838416	25	42.5	60	35	2.06E-11	0.285714286
c977_101084	1	2843250	26.6667	43.3333	60	33.3333	3.71E-12	0.3000003
c977_101085	1	2849103	26.6667	43.3333	60	33.3333	3.78E-15	0.3000003
c977_101086	1	2849999	26.6667	41.6667	56.6667	30	1.97E-09	0.333333333
c977_101087	1	2850678	28.3333	41.6667	55	26.6667	5.67E-11	0.374999531
c977_101088	1	2853839	33.3333	43.3333	53.3333	20	5.52E-11	0.5
c977_100012	1	2854696	30	43.3333	56.6667	26.6667	9.29E-07	0.374999531
c977_101089	1	2856284	23.3333	40.8333	58.3333	35	1.10E-14	0.285714286
c977_101090	1	2859105	18.3333	39.1667	60	41.6667	4.94E-09	0.239999808
c977_101091	1	2861031	16.6667	37.5	58.3333	41.6667	9.75E-07	0.239999808
c977_101092	1	2861864	13.3333	35.8333	58.3333	45	1.61E-13	0.222222222
c977_101093	1	2864357	11.6667	34.1667	56.6667	45	6.91E-08	0.222222222
c977_101094	1	2865153	15	35	55	40	3.31E-12	0.25
c977_101095	1	2867109	25	37.5	50	25	1.43E-10	0.4
c977_101096	1	2869438	30	40.8333	51.6667	21.6667	4.13E-15	0.461537751
c977_101430	1	2871026	35	43.3333	51.6667	16.6667	3.43E-14	0.5999988
c977_101097	1	2873944	33.3333	44.1667	55	21.6667	3.47E-12	0.461537751
c977_101098	1	2876969	33.3333	42.5	51.6667	18.3333	4.59E-14	0.545455537
c977_101099	1	2881195	28.3333	40	51.6667	23.3333	2.32E-09	0.428572041
c977_101100	1	2882311	26.6667	39.1667	51.6667	25	7.80E-17	0.4
c977_101101	1	2884096	18.3333	36.6667	55	36.6667	1.00E-16	0.272727025
c977_101102	1	2887386	18.3333	38.3333	58.3333	40	2.05E-07	0.25
c977_101103	1	2890495	23.3333	41.6667	60	36.6667	9.22E-11	0.272727025
c977_101104	1	2891460	35	45.8333	56.6667	21.6667	5.59E-12	0.461537751
c977_101105	1	2892290	38.3333	45.8333	53.3333	15	1.36E-05	0.666666667
c977_101106	1	2895190	35	43.3333	51.6667	16.6667	4.80E-16	0.5999988
c977_101107	1	2896130	23.3333	39.1667	55	31.6667	5.09E-15	0.315789141
c977_101520	1	2902439	20	39.1667	58.3333	38.3333	4.89E-10	0.260869792
c977_101519	1	2903485	23.3333	40	56.6667	33.3333	6.24E-13	0.3000003
c977_101108	1	2904302	25	40	55	30	3.93E-05	0.333333333
c977_101429	1	2908652	21.6667	35.8333	50	28.3333	1.67E-14	0.352941592
c977_101109	1	2912979	15	32.5	50	35	7.17E-12	0.285714286
c977_101110	1	2913931					0.0229575
c977_101111	1	2914539					0.00113781
c977_101112	1	2918863	10	32.5	55	45	1.50E-10	0.222222222
c977_101113	1	2919349	15	35.8333	56.6667	41.6667	4.88E-16	0.239999808
c977_101114	1	2923329	20	37.5	55	35	4.59E-14	0.285714286
c977_101115	1	2925212	23.3333	40.8333	58.3333	35	3.68E-10	0.285714286
c977_101116	1	2926026	23.3333	40.8333	58.3333	35	3.55E-10	0.285714286
c977_101118	1	2935677	21.6667	40.8333	60	38.3333	4.28E-12	0.260869792
c977_101119	1	2936728	20	40	60	40	7.61E-11	0.25
c977_101120	1	2946833	11.6667	35.8333	60	48.3333	8.32E-08	0.206896694
c977_101521	1	2950405	16.6667	38.3333	60	43.3333	3.06E-09	0.230769408
c977_101121	1	2951131	16.6667	37.5	58.3333	41.6667	3.05E-10	0.239999808
c977_101122	1	2954408	23.3333	40	56.6667	33.3333	0.000148454	0.3000003
c977_101123	1	2955077	23.3333	40	56.6667	33.3333	3.93E-10	0.3000003
c977_101124	1	2956027	21.6667	40	58.3333	36.6667	2.59E-06	0.272727025
c977_101125	1	2957158	15	37.5	60	45	2.69E-08	0.222222222
c977_101126	1	2959074	8.33333	34.1667	60	51.6667	1.39E-07	0.193548262
c977_101127	1	2962112	15	33.3333	51.6667	36.6667	2.59E-06	0.272727025
c977_101128	1	2964176	23.3333	37.5	51.6667	28.3333	2.28E-07	0.352941592
c977_101129	1	2969036	18.3333	35	51.6667	33.3333	7.40E-11	0.3000003
c977_101428	1	2979986	18.3333	35	51.6667	33.3333	4.74E-09	0.3000003
c977_101130	1	2982219	21.6667	35.8333	50	28.3333	5.32E-10	0.352941592
c977_101131	1	2986772	28.3333	39.1667	50	21.6667	1.92E-08	0.461537751
c977_101132	1	2987349	20	30.8333	41.6667	21.6667	7.28E-10	0.461537751
c977_101522	1	2991202	16.6667	29.1667	41.6667	25	0.000229871	0.4
c977_101133	1	2992464	21.6667	30.8333	40	18.3333	8.99E-13	0.545455537
c977_101134	1	2993728	31.6667	42.5	53.3333	21.6667	6.43E-09	0.461537751
c977_101135	1	2995013	23.3333	39.1667	55	31.6667	2.06E-06	0.315789141
c977_101136	1	2996148	15	35.8333	56.6667	41.6667	1.61E-07	0.239999808
c977_101137	1	2997803	8.33333	34.1667	60	51.6667	2.32E-11	0.193548262
c977_101138	1	2998794	13.3333	36.6667	60	46.6667	1.64E-13	0.214285561
c977_101139	1	3000666	25	42.5	60	35	3.25E-06	0.285714286
c977_101140	1	3000804	20	40	60	40	0.000181678	0.25
c977_101141	1	3004582	23.3333	38.3333	53.3333	30	5.27E-12	0.333333333
c977_101142	1	3007680	13.3333	30.8333	48.3333	35	1.19E-08	0.285714286
c977_101143	1	3009098	21.6667	30.8333	40	18.3333	3.04E-06	0.545455537
c977_101144	1	3011155	21.6667	33.3333	45	23.3333	0.000258161	0.428572041
c977_101145	1	3012379	28.3333	39.1667	50	21.6667	7.00E-06	0.461537751
c977_101146	1	3014596	30	41.6667	53.3333	23.3333	0.000310641	0.428572041
c977_101147	1	3018036	31.6667	39.1667	46.6667	15	1.16E-05	0.666666667
c977_101148	1	3019037	30	35	40	10	2.66E-07	1
c977_101149	1	3020615					0.0893315
c977_101150	1	3022070	22.5	38.75	55	32.5	2.59E-05	0.307692308
c977_101151	1	3028633	23.3333	37.5	51.6667	28.3333	5.80E-06	0.352941592
c977_101427	1	3029158	18.3333	36.6667	55	36.6667	1.91E-12	0.272727025
c977_101152	1	3034597	16.6667	35	53.3333	36.6667	4.04E-07	0.272727025
c977_101153	1	3037630	15	36.6667	58.3333	43.3333	4.33E-18	0.230769408
c977_101523	1	3040368	18.3333	37.5	56.6667	38.3333	6.72E-10	0.260869792
c977_101154	1	3040685	10	34.1667	58.3333	48.3333	9.58E-14	0.206896694
c977_101155	1	3043142	3.33333	30.8333	58.3333	55	4.05E-11	0.181818182
c977_101156	1	3043845	0	30	60	60	6.29E-06	0.166666667
c977_101157	1	3045361	0	30	60	60	1.62E-09	0.166666667
c977_101158	1	3046138	3.33333	30	56.6667	53.3333	1.72E-05	0.187500117
c977_101159	1	3049318	6.66667	30.8333	55	48.3333	3.77E-10	0.206896694
c977_101160	1	3054504	11.6667	33.3333	55	43.3333	4.61E-06	0.230769408
c977_101161	1	3064090	15	34.1667	53.3333	38.3333	3.60E-09	0.260869792
c977_101162	1	3065740	20	33.3333	46.6667	26.6667	7.46E-08	0.374999531
c977_101163	1	3066351	25	35.8333	46.6667	21.6667	1.88E-06	0.461537751
c977_101164	1	3069612	30	38.3333	46.6667	16.6667	5.45E-05	0.5999988
c977_101165	1	3070532	28.3333	41.6667	55	26.6667	3.02E-07	0.374999531
c977_101166	1	3072713	26.6667	40	53.3333	26.6667	2.02E-10	0.374999531
c977_101167	1	3074663	21.6667	40	58.3333	36.6667	3.35E-11	0.272727025
c977_101168	1	3075595	26.6667	40.8333	55	28.3333	9.71E-07	0.352941592
c977_101169	1	3080847	25	40.8333	56.6667	31.6667	4.59E-05	0.315789141
c977_101170	1	3081926	28.3333	42.5	56.6667	28.3333	5.89E-07	0.352941592
c977_101171	1	3082564	25	41.6667	58.3333	33.3333	9.32E-11	0.3000003
c977_101172	1	3088361	26.6667	41.6667	56.6667	30	2.34E-09	0.333333333
c977_101173	1	3089977	26.6667	40	53.3333	26.6667	9.60E-10	0.374999531
c977_101174	1	3090530	31.6667	41.6667	51.6667	20	9.90E-08	0.5
c977_101175	1	3092452	31.6667	41.6667	51.6667	20	2.89E-07	0.5
c977_101524	1	3095135	33.3333	44.1667	55	21.6667	5.48E-15	0.461537751
c977_101176	1	3096259	28.3333	43.3333	58.3333	30	6.03E-10	0.333333333
c977_101177	1	3100326	30	45	60	30	4.32E-14	0.333333333
c977_101178	1	3101762	28.3333	44.1667	60	31.6667	0.000309505	0.315789141
c977_101179	1	3102349	31.6667	45	58.3333	26.6667	1.88E-10	0.374999531
c977_101180	1	3104067	31.6667	43.3333	55	23.3333	1.40E-14	0.428572041
c977_101181	1	3105368	30	41.6667	53.3333	23.3333	5.20E-18	0.428572041
c977_101182	1	3107515	30	42.5	55	25	2.88E-15	0.4
c977_101183	1	3108793	31.6667	45	58.3333	26.6667	3.44E-12	0.374999531
c977_101184	1	3109346	23.3333	41.6667	60	36.6667	9.80E-11	0.272727025
c977_101185	1	3110477	17.5	38.75	60	42.5	2.69E-06	0.235294118
c977_101426	1	3113881					0.00322162
c977_101186	1	3114698	25	42.5	60	35	3.13E-14	0.285714286
c977_101187	1	3115954	25	42.5	60	35	2.56E-12	0.285714286
c977_101188	1	3117191	25	42.5	60	35	7.03E-14	0.285714286
c977_101189	1	3119073	25	40.8333	56.6667	31.6667	5.83E-15	0.315789141
c977_101190	1	3120571	20	38.3333	56.6667	36.6667	3.37E-15	0.272727025
c977_101191	1	3127365	20	36.6667	53.3333	33.3333	8.04E-05	0.3000003
c977_101192	1	3129516	20	38.3333	56.6667	36.6667	7.06E-09	0.272727025
c977_101193	1	3134795	25	38.3333	51.6667	26.6667	6.46E-09	0.374999531
c977_101194	1	3139239	26.6667	40.8333	55	28.3333	3.46E-08	0.352941592
c977_101195	1	3139715	25	40	55	30	4.29E-12	0.333333333
c977_101196	1	3141478	23.3333	40	56.6667	33.3333	2.40E-12	0.3000003
c977_101197	1	3143092	18.3333	37.5	56.6667	38.3333	2.34E-09	0.260869792
c977_101525	1	3146496	20	36.6667	53.3333	33.3333	6.30E-11	0.3000003
c977_101198	1	3147205	23.3333	38.3333	53.3333	30	3.65E-12	0.333333333
c977_101199	1	3148149	26.6667	40	53.3333	26.6667	2.33E-10	0.374999531
c977_101200	1	3153237	26.6667	41.6667	56.6667	30	1.45E-08	0.333333333
c977_101201	1	3153934	25	42.5	60	35	1.95E-12	0.285714286
c977_101202	1	3162780	26.6667	42.5	58.3333	31.6667	9.50E-11	0.315789141
c977_101203	1	3164793	26.6667	41.6667	56.6667	30	2.25E-07	0.333333333
c977_101204	1	3168109	28.3333	40.8333	53.3333	25	2.62E-14	0.4
c977_101205	1	3169229	30	40.8333	51.6667	21.6667	5.69E-16	0.461537751
c977_101206	1	3172065	30	41.6667	53.3333	23.3333	1.11E-08	0.428572041
c977_101207	1	3172694	28.3333	42.5	56.6667	28.3333	2.64E-17	0.352941592
c977_101208	1	3174882	26.6667	42.5	58.3333	31.6667	2.11E-13	0.315789141
c977_101209	1	3177736	30	43.3333	56.6667	26.6667	1.57E-10	0.374999531
c977_101210	1	3180476	28.3333	42.5	56.6667	28.3333	2.89E-11	0.352941592
c977_101211	1	3181449	23.3333	40	56.6667	33.3333	2.31E-09	0.3000003
c977_101212	1	3182740	18.3333	37.5	56.6667	38.3333	3.04E-12	0.260869792
c977_101213	1	3186880	18.3333	37.5	56.6667	38.3333	7.45E-09	0.260869792
c977_101214	1	3187822	21.6667	40	58.3333	36.6667	2.15E-11	0.272727025
c977_101215	1	3189316	23.3333	40	56.6667	33.3333	6.44E-11	0.3000003
c977_101216	1	3192455	23.3333	40	56.6667	33.3333	6.49E-11	0.3000003
c977_101217	1	3203185	23.3333	39.1667	55	31.6667	8.01E-07	0.315789141
c977_101218	1	3206283	21.6667	40	58.3333	36.6667	3.70E-17	0.272727025
c977_101219	1	3207291	20	39.1667	58.3333	38.3333	3.55E-12	0.260869792
c977_101220	1	3208629	20	40	60	40	1.47E-11	0.25
c977_101221	1	3211888	25	42.5	60	35	1.41E-11	0.285714286
c977_101526	1	3215105	30	45	60	30	3.38E-06	0.333333333
c977_101222	1	3215858	30	45	60	30	2.51E-10	0.333333333
c977_101223	1	3220074	28.3333	41.6667	55	26.6667	1.10E-09	0.374999531
c977_101224	1	3221964	25	40	55	30	2.95E-06	0.333333333
c977_101225	1	3223419	20	37.5	55	35	8.47E-13	0.285714286
c977_101226	1	3228863	10	35	60	50	7.80E-13	0.2
c977_101227	1	3231422	11.6667	35.8333	60	48.3333	2.66E-07	0.206896694
c977_101228	1	3233606	16.6667	35.8333	55	38.3333	2.25E-09	0.260869792
c977_101229	1	3236918	25	40	55	30	4.46E-10	0.333333333
c977_101230	1	3237326	25	40	55	30	2.24E-12	0.333333333
c977_101231	1	3239089	25	42.5	60	35	6.61E-09	0.285714286
c977_101232	1	3240317					0.00222329
c977_101233	1	3242505	27.5	41.25	55	27.5	2.76E-10	0.363636364
c977_101234	1	3244425	25	40.8333	56.6667	31.6667	5.29E-08	0.315789141
c977_101235	1	3247609	26.6667	42.5	58.3333	31.6667	8.40E-06	0.315789141
c977_101236	1	3253116	23.3333	40.8333	58.3333	35	3.77E-13	0.285714286
c977_101237	1	3254986	16.6667	37.5	58.3333	41.6667	7.54E-14	0.239999808
c977_101238	1	3255569	18.3333	39.1667	60	41.6667	1.72E-06	0.239999808
c977_101239	1	3259838	23.3333	40	56.6667	33.3333	1.88E-08	0.3000003
c977_101240	1	3261939	26.6667	41.6667	56.6667	30	6.35E-09	0.333333333
c977_101241	1	3262707	18.3333	36.6667	55	36.6667	8.73E-10	0.272727025
c977_101242	1	3263374	18.3333	35	51.6667	33.3333	8.46E-13	0.3000003
c977_101243	1	3269445	20	35.8333	51.6667	31.6667	1.69E-06	0.315789141
c977_101244	1	3272782	25	37.5	50	25	8.87E-10	0.4
c977_101245	1	3273302					0.00314017
c977_101246	1	3276978	12.5	36.25	60	47.5	9.23E-06	0.210526316
c977_101247	1	3277848	15	37.5	60	45	1.22E-09	0.222222222
c977_101248	1	3279947	11.6667	35.8333	60	48.3333	7.42E-15	0.206896694
c977_101249	1	3282565	13.3333	36.6667	60	46.6667	1.86E-15	0.214285561
c977_101250	1	3283426	10	32.5	55	45	6.50E-10	0.222222222
c977_101251	1	3284128	16.6667	35.8333	55	38.3333	3.75E-07	0.260869792
c977_101252	1	3289083	20	37.5	55	35	2.85E-13	0.285714286
c977_101253	1	3289723	21.6667	40.8333	60	38.3333	1.07E-08	0.260869792
c977_101254	1	3298026	23.3333	38.3333	53.3333	30	3.75E-11	0.333333333
c977_101255	1	3298664	13.3333	33.3333	53.3333	40	1.28E-11	0.25
c977_101256	1	3310806	11.6667	32.5	53.3333	41.6667	7.55E-13	0.239999808
c977_101257	1	3311646	11.6667	35.8333	60	48.3333	2.73E-07	0.206896694
c977_101258	1	3316703	20	40	60	40	7.25E-07	0.25
c977_101259	1	3317923	23.3333	41.6667	60	36.6667	2.38E-06	0.272727025
c977_101260	1	3318612	25	42.5	60	35	1.70E-06	0.285714286
c977_101261	1	3320537	26.6667	39.1667	51.6667	25	1.95E-10	0.4
c977_101527	1	3323962	30	40.8333	51.6667	21.6667	5.46E-06	0.461537751
c977_101262	1	3326774	30	40.8333	51.6667	21.6667	7.05E-06	0.461537751
c977_101263	1	3328569	26.6667	43.3333	60	33.3333	1.04E-06	0.3000003
c977_101264	1	3328984	25	41.6667	58.3333	33.3333	1.84E-10	0.3000003
c977_101265	1	3331618	26.6667	41.6667	56.6667	30	8.34E-12	0.333333333
c977_101425	1	3335105	30	43.3333	56.6667	26.6667	1.71E-16	0.374999531
c977_101266	1	3336879	30	41.6667	53.3333	23.3333	1.59E-06	0.428572041
c977_101267	1	3337496	28.3333	40.8333	53.3333	25	3.00E-09	0.4
c977_101268	1	3338683	25	39.1667	53.3333	28.3333	2.63E-10	0.352941592
c977_101269	1	3344920	26.6667	40.8333	55	28.3333	3.46E-13	0.352941592
c977_101270	1	3346194	25	40.8333	56.6667	31.6667	4.75E-17	0.315789141
c977_101271	1	3347334	28.3333	41.6667	55	26.6667	3.65E-17	0.374999531
c977_101272	1	3348103	26.6667	40.8333	55	28.3333	1.32E-09	0.352941592
c977_101273	1	3349678	30	40.8333	51.6667	21.6667	1.88E-11	0.461537751
c977_101274	1	3356085	30	40.8333	51.6667	21.6667	4.60E-06	0.461537751
c977_101275	1	3358318	35	43.3333	51.6667	16.6667	2.98E-13	0.5999988
c977_101276	1	3358856	35	42.5	50	15	1.70E-10	0.666666667
c977_101278	1	3367771	36.6667	42.5	48.3333	11.6667	8.23E-12	0.857140408
c977_101279	1	3368755	33.3333	40.8333	48.3333	15	1.93E-11	0.666666667
c977_101280	1	3371621	21.6667	37.5	53.3333	31.6667	1.63E-15	0.315789141
c977_101528	1	3372366	18.3333	37.5	56.6667	38.3333	3.82E-11	0.260869792
c977_101281	1	3374124	16.6667	36.6667	56.6667	40	2.51E-13	0.25
c977_101282	1	3378225	25	40.8333	56.6667	31.6667	7.12E-10	0.315789141
c977_101283	1	3378812	25	40.8333	56.6667	31.6667	1.03E-07	0.315789141
c977_101284	1	3379724	16.6667	38.3333	60	43.3333	1.17E-09	0.230769408
c977_101285	1	3382144	16.6667	37.5	58.3333	41.6667	3.41E-10	0.239999808
c977_101286	1	3384015	20	37.5	55	35	7.68E-14	0.285714286
c977_101287	1	3385924	23.3333	39.1667	55	31.6667	8.00E-09	0.315789141
c977_101424	1	3388389	15	35.8333	56.6667	41.6667	5.92E-19	0.239999808
c977_101288	1	3389763	13.3333	36.6667	60	46.6667	1.84E-15	0.214285561
c977_101289	1	3390752	10	35	60	50	3.63E-06	0.2
c977_101290	1	3393871	16.6667	36.6667	56.6667	40	9.04E-08	0.25
c977_101291	1	3396615	13.3333	35	56.6667	43.3333	4.52E-06	0.230769408
c977_101292	1	3399093	13.3333	35	56.6667	43.3333	1.94E-12	0.230769408
c977_101293	1	3400228	21.6667	40	58.3333	36.6667	5.06E-07	0.272727025
c977_101294	1	3401832	25	39.1667	53.3333	28.3333	2.70E-07	0.352941592
c977_101529	1	3402233	37.5	43.75	50	12.5	3.04E-07	0.8
c977_101295	1	3407907					0.0172715
c977_101296	1	3408737	40	50	60	20	1.00E-05	0.5
c977_101297	1	3412637	40	50	60	20	5.83E-06	0.5
c977_101298	1	3414078					0.00683279
c977_101299	1	3416585	17.5	36.25	55	37.5	2.08E-09	0.266666667
c977_101300	1	3425543	15	35.8333	56.6667	41.6667	1.17E-12	0.239999808
c977_101301	1	3429668	3.33333	31.6667	60	56.6667	7.53E-14	0.176470484
c977_101302	1	3431295	10	33.3333	56.6667	46.6667	5.31E-09	0.214285561
c977_101303	1	3436078	6.66667	31.6667	56.6667	50	3.46E-11	0.2
c977_101304	1	3437537	18.3333	36.6667	55	36.6667	0.000302145	0.272727025
c977_101305	1	3437960	20	37.5	55	35	7.26E-10	0.285714286
c977_101531	1	3442011	26.6667	40.8333	55	28.3333	5.69E-10	0.352941592
c977_100007	1	3442595	23.3333	39.1667	55	31.6667	4.63E-09	0.315789141
c977_101530	1	3446029	23.3333	39.1667	55	31.6667	1.70E-12	0.315789141
c977_101306	1	3448355	26.6667	39.1667	51.6667	25	2.05E-08	0.4
c977_101307	1	3450431	26.6667	38.3333	50	23.3333	1.80E-12	0.428572041
c977_101308	1	3451020	28.3333	36.6667	45	16.6667	2.58E-11	0.5999988
c977_101309	1	3455785	26.6667	36.6667	46.6667	20	1.13E-08	0.5
c977_101310	1	3459709	25	35	45	20	6.64E-13	0.5
c977_101311	1	3460835	21.6667	37.5	53.3333	31.6667	1.58E-07	0.315789141
c977_101312	1	3465529	25	39.1667	53.3333	28.3333	6.73E-14	0.352941592
c977_101313	1	3466305	26.6667	42.5	58.3333	31.6667	1.53E-10	0.315789141
c977_101314	1	3467956	26.6667	41.6667	56.6667	30	4.85E-08	0.333333333
c977_101315	1	3469268	23.3333	40	56.6667	33.3333	3.59E-13	0.3000003
c977_101423	1	3471972	18.3333	37.5	56.6667	38.3333	1.16E-13	0.260869792
c977_101316	1	3477912	16.6667	36.6667	56.6667	40	2.21E-08	0.25
c977_101317	1	3481691	8.33333	33.3333	58.3333	50	5.67E-16	0.2
c977_101318	1	3484959	8.33333	33.3333	58.3333	50	5.89E-12	0.2
c977_101319	1	3486812	10	35	60	50	4.29E-14	0.2
c977_101320	1	3491399	18.3333	38.3333	58.3333	40	3.96E-10	0.25
c977_101321	1	3492509	21.6667	40	58.3333	36.6667	7.04E-13	0.272727025
c977_101322	1	3494004	26.6667	41.6667	56.6667	30	3.26E-06	0.333333333
c977_101323	1	3496378	30	42.5	55	25	1.10E-05	0.4
c977_101325	1	3504131	35	44.1667	53.3333	18.3333	3.37E-07	0.545455537
c977_101326	1	3505599	33.3333	40	46.6667	13.3333	1.17E-08	0.750001875
c977_101327	1	3506320	26.6667	37.5	48.3333	21.6667	1.37E-08	0.461537751
c977_101328	1	3507140	20	34.1667	48.3333	28.3333	3.67E-09	0.352941592
c977_101329	1	3508664	20	36.6667	53.3333	33.3333	8.17E-08	0.3000003
c977_101330	1	3509581	20	37.5	55	35	8.38E-10	0.285714286
c977_101331	1	3511570	21.6667	39.1667	56.6667	35	7.31E-15	0.285714286
c977_101332	1	3515582	11.6667	35.8333	60	48.3333	1.91E-12	0.206896694
c977_101333	1	3519003	10	34.1667	58.3333	48.3333	7.51E-15	0.206896694
c977_101334	1	3520240	11.6667	35	58.3333	46.6667	3.85E-14	0.214285561
c977_101335	1	3521522	11.6667	35	58.3333	46.6667	2.52E-08	0.214285561
c977_101336	1	3523556	15	35	55	40	3.61E-10	0.25
c977_101337	1	3524180	11.6667	32.5	53.3333	41.6667	1.32E-13	0.239999808
c977_101338	1	3527543	18.3333	35	51.6667	33.3333	3.63E-12	0.3000003
c977_101339	1	3528257	16.6667	35.8333	55	38.3333	8.55E-14	0.260869792
c977_101340	1	3529497	23.3333	39.1667	55	31.6667	8.29E-13	0.315789141
c977_101341	1	3531998	25	40.8333	56.6667	31.6667	7.11E-11	0.315789141
c977_101342	1	3533477	26.6667	42.5	58.3333	31.6667	1.23E-07	0.315789141
c977_101343	1	3538887	15	37.5	60	45	7.83E-11	0.222222222
c977_101344	1	3540078	16.6667	37.5	58.3333	41.6667	6.95E-09	0.239999808
c977_101345	1	3542408	18.3333	35.8333	53.3333	35	4.45E-05	0.285714286
c977_101346	1	3545790	30	41.6667	53.3333	23.3333	3.57E-07	0.428572041
c977_101532	1	3552554	31.6667	40.8333	50	18.3333	3.82E-06	0.545455537
c977_101347	1	3553795	35	43.75	52.5	17.5	3.53E-07	0.571428571
c977_101348	1	3556180					0.0691194
c977_101349	1	3557976	30	37.5	45	15	1.73E-06	0.666666667
c977_101350	1	3563111	30	37.5	45	15	2.69E-14	0.666666667
c977_101351	1	3563995					0.0326504
c977_101352	1	3568207	20	40	60	40	2.37E-12	0.25
c977_101353	1	3569499	25	40.8333	56.6667	31.6667	9.99E-09	0.315789141
c977_101354	1	3571418	30	40	50	20	1.19E-06	0.5
c977_101355	1	3576418	35	40	45	10	0.000220419	1
c977_101356	1	3578191					0.0596911
c977_101357	1	3583621	25	38.75	52.5	27.5	1.34E-09	0.363636364
c977_101358	1	3584162	25	39.1667	53.3333	28.3333	2.03E-11	0.352941592
c977_101422	1	3589071	25	40	55	30	2.66E-12	0.333333333
c977_101359	1	3589956	21.6667	39.1667	56.6667	35	1.83E-09	0.285714286
c977_101360	1	3595754	21.6667	40	58.3333	36.6667	3.53E-08	0.272727025
c977_101361	1	3596369	13.3333	35.8333	58.3333	45	7.27E-05	0.222222222
c977_101362	1	3597595	10	35	60	50	6.47E-12	0.2
c977_101363	1	3600201	5	32.5	60	55	1.29E-15	0.181818182
c977_101364	1	3601192	13.3333	35	56.6667	43.3333	3.80E-07	0.230769408
c977_101365	1	3604200	20	37.5	55	35	4.92E-09	0.285714286
c977_101366	1	3605657	20	37.5	55	35	9.42E-10	0.285714286
c977_101367	1	3608012	18.3333	35.8333	53.3333	35	1.34E-13	0.285714286
c977_101368	1	3608738	16.6667	34.1667	51.6667	35	7.85E-13	0.285714286
c977_101369	1	3615205	13.3333	32.5	51.6667	38.3333	1.12E-16	0.260869792
c977_101370	1	3617633	16.6667	35	53.3333	36.6667	2.46E-14	0.272727025
c977_101371	1	3618726	10	33.3333	56.6667	46.6667	1.76E-05	0.214285561
c977_101372	1	3620388	15	35	55	40	6.04E-11	0.25
c977_101373	1	3622358					0.036012
c977_101374	1	3625888	22.5	37.5	52.5	30	3.60E-13	0.333333333
c977_101534	1	3628264	20	36.6667	53.3333	33.3333	7.63E-12	0.3000003
c977_100013	1	3628823	21.6667	37.5	53.3333	31.6667	1.47E-12	0.315789141
c977_101533	1	3630099	20	38.75	57.5	37.5	8.08E-08	0.266666667
c977_101375	1	3634349					0.0342969
c977_101376	1	3636713					0.00624245
c977_101377	1	3638706	32.5	46.25	60	27.5	7.30E-06	0.363636364
c977_101378	1	3639734	32.5	46.25	60	27.5	8.31E-06	0.363636364
c977_101420	1	3643054					0.00223147
c977_101421	1	3643680	32.5	43.75	55	22.5	0.000124985	0.444444444
c977_101379	1	3645304	30	41.6667	53.3333	23.3333	1.70E-09	0.428572041
c977_101380	1	3649032	20	37.5	55	35	1.47E-13	0.285714286
c977_101381	1	3650614	15	34.1667	53.3333	38.3333	1.85E-13	0.260869792
c977_101382	1	3651917	13.3333	34.1667	55	41.6667	1.22E-15	0.239999808
c977_101383	1	3655372	21.6667	36.6667	51.6667	30	1.45E-14	0.333333333
c977_101384	1	3656596	25	38.3333	51.6667	26.6667	1.22E-11	0.374999531
c977_101385	1	3657568	18.3333	35.8333	53.3333	35	1.26E-12	0.285714286
c977_101386	1	3659462	10	32.5	55	45	1.05E-11	0.222222222
c977_101387	1	3660155	5	31.25	57.5	52.5	3.01E-13	0.19047619
c977_101388	1	3662414					0.00338519
c977_101389	1	3668244	22.5	41.25	60	37.5	1.11E-11	0.266666667
c977_101390	1	3670298	18.3333	39.1667	60	41.6667	4.44E-07	0.239999808
c977_101391	1	3673448	18.3333	39.1667	60	41.6667	1.31E-13	0.239999808
c977_101392	1	3675587	16.6667	36.6667	56.6667	40	9.86E-10	0.25
c977_101535	1	3678442	21.6667	38.3333	55	33.3333	6.12E-13	0.3000003
c977_101393	1	3679948	15	35	55	40	2.18E-15	0.25
c977_101394	1	3681547	13.3333	35.8333	58.3333	45	2.45E-07	0.222222222
c977_101395	1	3684936	5	32.5	60	55	1.34E-12	0.181818182
c977_101396	1	3686668	10	33.3333	56.6667	46.6667	2.03E-10	0.214285561
c977_101397	1	3691764	11.6667	34.1667	56.6667	45	2.62E-09	0.222222222
c977_101398	1	3692541	20	35.8333	51.6667	31.6667	3.88E-08	0.315789141
c977_101399	1	3695443	25	35.8333	46.6667	21.6667	7.15E-06	0.461537751
c977_101400	1	3696677	26.6667	36.6667	46.6667	20	1.42E-07	0.5
c977_101401	1	3699840	25	34.1667	43.3333	18.3333	2.98E-05	0.545455537
c977_101402	1	3709703	18.3333	35	51.6667	33.3333	2.59E-07	0.3000003
c977_101403	1	3710501	13.3333	30.8333	48.3333	35	2.52E-08	0.285714286
c977_101404	1	3713948	6.66667	30.8333	55	48.3333	9.82E-14	0.206896694
c977_101405	1	3716800	5	30	55	50	2.13E-10	0.2
c977_101419	1	3721797	1.66667	30	58.3333	56.6667	2.05E-14	0.176470484
c977_101406	1	3722261	10	32.5	55	45	6.33E-12	0.222222222
c977_101407	1	3723564	8.33333	31.6667	55	46.6667	1.19E-11	0.214285561
c977_101408	1	3726290	11.6667	33.3333	55	43.3333	8.97E-13	0.230769408
c977_101409	1	3726876	3.33333	31.6667	60	56.6667	3.31E-11	0.176470484
c977_101410	1	3728629	6.66667	30.8333	55	48.3333	3.22E-06	0.206896694
c977_101411	1	3729608	13.3333	34.1667	55	41.6667	1.07E-06	0.239999808
c977_101412	1	3730965	23.3333	35	46.6667	23.3333	0.000104179	0.428572041
c977_101413	1	3732420	36.6667	43.3333	50	13.3333	1.56E-05	0.750001875
c977_101536	1	3734048	40	45	50	10	0.000833186	1
c977_101414	1	3734979	45	51.25	57.5	12.5	2.51E-05	0.8
c977_101415	1	3739718					0.0200475
c977_101416	1	3740281	30	45	60	30	1.03E-11	0.333333333
c977_101417	1	3745670	36.6667	47.5	58.3333	21.6667	4.76E-06	0.461537751
c977_101418	1	3752099	37.5	47.5	57.5	20	0.000172126	0.5
p4C9_100075	1	3792772					0.00262425
p4C9_100001	1	3797332	37.5	43.75	50	12.5	7.12E-05	0.8
p4C9_100002	1	3800761	25	36.6667	48.3333	23.3333	2.17E-07	0.428572041
p4C9_100003	1	3801333	15	30	45	30	7.67E-07	0.333333333
p4C9_100004	1	3802267	6.66667	28.3333	50	43.3333	1.67E-07	0.230769408
p4C9_100005	1	3805346	13.3333	31.6667	50	36.6667	9.69E-11	0.272727025
p4C9_100007	1	3807138	6.66667	30.8333	55	48.3333	3.70E-14	0.206896694
p4C9_100074	1	3808401	11.6667	33.3333	55	43.3333	8.95E-12	0.230769408
p4C9_100008	1	3810473	7.5	33.75	60	52.5	6.74E-07	0.19047619
p4C9_100009	1	3811273					0.00403908
p4C9_100010	1	3812078	10	35	60	50	5.18E-09	0.2
p4C9_100011	1	3815003	15	36.6667	58.3333	43.3333	5.67E-14	0.230769408
p4C9_100012	1	3815500	23.3333	38.3333	53.3333	30	3.82E-12	0.333333333
p4C9_100013	1	3817841	23.3333	35.8333	48.3333	25	5.88E-14	0.4
p4C9_100014	1	3819170	21.6667	33.3333	45	23.3333	0.000627401	0.428572041
p4C9_100015	1	3821044	15	32.5	50	35	1.63E-11	0.285714286
p4C9_100016	1	3821849	15	35	55	40	2.15E-15	0.25
p4C9_100017	1	3824750	15	37.5	60	45	5.44E-15	0.222222222
p4C9_100018	1	3825439	13.3333	36.6667	60	46.6667	8.07E-09	0.214285561
p4C9_100019	1	3827636	10	35	60	50	4.72E-11	0.2
p4C9_100020	1	3831988	15	37.5	60	45	1.84E-12	0.222222222
p4C9_100021	1	3836282	21.6667	40.8333	60	38.3333	3.84E-08	0.260869792
p4C9_100022	1	3838579	26.6667	40.8333	55	28.3333	0.000914214	0.352941592
p4C9_100023	1	3839679	26.6667	40.8333	55	28.3333	3.48E-07	0.352941592
p4C9_100024	1	3843146	30	38.3333	46.6667	16.6667	2.31E-07	0.5999988
p4C9_100025	1	3844519	36.6667	42.5	48.3333	11.6667	4.38E-06	0.857140408
p4C9_100026	1	3846077	35	41.6667	48.3333	13.3333	2.33E-06	0.750001875
p4C9_100027	1	3849234	41.6667	49.1667	56.6667	15	3.82E-09	0.666666667
p4C9_100028	1	3852826	40	50	60	20	0.000628426	0.5
p4C9_100029	1	3854013					0.00175533
p4C9_100030	1	3854690	27.5	36.25	45	17.5	1.58E-08	0.571428571
p4C9_100073	1	3857085	27.5	36.25	45	17.5	2.41E-11	0.571428571
p4C9_100031	1	3862309					0.0414131
p4C9_100032	1	3862637	42.5	50	57.5	15	0.000783729	0.666666667
p4C9_100033	1	3864231	35	46.6667	58.3333	23.3333	6.62E-07	0.428572041
p4C9_100034	1	3866074	26.6667	43.3333	60	33.3333	2.03E-07	0.3000003
p4C9_100035	1	3869000	26.6667	43.3333	60	33.3333	1.74E-08	0.3000003
p4C9_100036	1	3869423	30	45	60	30	1.34E-05	0.333333333
p4C9_100037	1	3870216					0.0175036
p4C9_100038	1	3871650	30	43.75	57.5	27.5	1.51E-05	0.363636364
p4C9_100039	1	3872832	31.6667	45	58.3333	26.6667	2.56E-10	0.374999531
p4C9_100040	1	3884095	31.6667	44.1667	56.6667	25	0.000119246	0.4
p4C9_100076	1	3884803	31.6667	45	58.3333	26.6667	1.51E-06	0.374999531
p4C9_100041	1	3886358	21.6667	31.6667	41.6667	20	1.91E-06	0.5
p4C9_100042	1	3888784	20	29.1667	38.3333	18.3333	0.000253572	0.545455537
p4C9_100043	1	3889683	15	26.6667	38.3333	23.3333	6.36E-11	0.428572041
p4C9_100044	1	3893247	20	36.6667	53.3333	33.3333	1.01E-08	0.3000003
p4C9_100045	1	3894258	20	35	50	30	2.47E-12	0.333333333
p4C9_100046	1	3897601	25	37.5	50	25	3.15E-11	0.4
p4C9_100047	1	3899688	26.6667	38.3333	50	23.3333	1.15E-07	0.428572041
p4C9_100048	1	3901369	23.3333	39.1667	55	31.6667	2.67E-09	0.315789141
p4C9_100049	1	3908536	23.3333	39.1667	55	31.6667	1.45E-10	0.315789141
p4C9_100050	1	3910306	15	35.8333	56.6667	41.6667	1.15E-10	0.239999808
p4C9_100051	1	3912060	8.33333	34.1667	60	51.6667	3.21E-10	0.193548262
p4C9_100052	1	3914765	0	30	60	60	3.25E-12	0.166666667
p4C9_100053	1	3915743	1.66667	30.8333	60	58.3333	1.36E-06	0.171428669
p4C9_100054	1	3917115	10	33.3333	56.6667	46.6667	1.79E-10	0.214285561
p4C9_100055	1	3919185	20	38.3333	56.6667	36.6667	1.01E-14	0.272727025
p4C9_100056	1	3922338	25	40	55	30	1.46E-07	0.333333333
p4C9_100077	1	3924153	16.6667	37.5	58.3333	41.6667	1.60E-11	0.239999808
p4C9_100057	1	3924684	15	35	55	40	3.02E-11	0.25
p4C9_100058	1	3926054	11.6667	34.1667	56.6667	45	4.23E-17	0.222222222
p4C9_100059	1	3926892	20	38.3333	56.6667	36.6667	5.21E-13	0.272727025
p4C9_100060	1	3928780	18.3333	39.1667	60	41.6667	1.64E-09	0.239999808
p4C9_100061	1	3929756	21.6667	40.8333	60	38.3333	7.18E-12	0.260869792
p4C9_100062	1	3932126	15	37.5	60	45	5.48E-10	0.222222222
p4C9_100063	1	3936440	8.33333	34.1667	60	51.6667	1.82E-09	0.193548262
p4C9_100064	1	3938557	1.66667	30.8333	60	58.3333	1.63E-12	0.171428669
p4C9_100065	1	3942776	1.66667	30.8333	60	58.3333	0.000364051	0.171428669
p4C9_100066	1	3943424	8.33333	31.6667	55	46.6667	6.42E-12	0.214285561
p4C9_100067	1	3946871	15	35	55	40	2.68E-10	0.25
p4C9_100068	1	3948394	18.3333	36.6667	55	36.6667	1.83E-06	0.272727025
p4C9_100069	1	3949007	21.6667	37.5	53.3333	31.6667	9.93E-07	0.315789141
p4C9_100070	1	3951438	25	38.3333	51.6667	26.6667	7.34E-05	0.374999531
p4C9_100071	1	3956961	30	38.75	47.5	17.5	2.26E-07	0.571428571
p4C9_100072	1	3959236					0.0012172
p4C9_100078	1	3962352	12.5	36.25	60	47.5	1.35E-09	0.210526316
p4C9_100079	1	3966397	8.33333	34.1667	60	51.6667	3.19E-10	0.193548262
p4C9_100080	1	3968737	3.33333	31.6667	60	56.6667	2.24E-07	0.176470484
p4C9_100081	1	3970028	3.33333	31.6667	60	56.6667	5.33E-13	0.176470484
p4C9_100082	1	3971043	3.33333	31.6667	60	56.6667	2.57E-08	0.176470484
p4C9_100083	1	3972938	10	35	60	50	3.40E-07	0.2
pB15E9_100603	1	3989042	15	37.5	60	45	5.37E-07	0.222222222
pB15E9_100006	1	3992837					0.00402686
pB15E9_100008	1	4004130					0.030002
pB15E9_100009	1	4006181	12.5	36.25	60	47.5	3.45E-05	0.210526316
pB15E9_100010	1	4006771	10	26.6667	43.3333	33.3333	1.65E-06	0.3000003
pB15E9_100011	1	4010629	10	26.6667	43.3333	33.3333	2.77E-05	0.3000003
pB15E9_100012	1	4011764	2.5	18.75	35	32.5	2.07E-07	0.307692308
pB15E9_100013	1	4017063					0.0025941
pB15E9_100014	1	4017562	15	37.5	60	45	0.000632784	0.222222222
pB15E9_100015	1	4022074					0.0237832
pB15E9_100017	1	4034719	0	30	60	60	1.38E-12	0.166666667
pB15E9_100604	1	4035529	10	34.1667	58.3333	48.3333	2.39E-12	0.206896694
pB15E9_100018	1	4037704	10	34.1667	58.3333	48.3333	0.000129593	0.206896694
pB15E9_100019	1	4039116	10	34.1667	58.3333	48.3333	0.000750043	0.206896694
pB15E9_100602	1	4043240	0	30	60	60	2.04E-12	0.166666667
pB15E9_100020	1	4045968	8.33333	31.6667	55	46.6667	8.32E-08	0.214285561
pB15E9_100021	1	4049948	8.33333	30.8333	53.3333	45	4.29E-16	0.222222222
pB15E9_100022	1	4050978	8.33333	30.8333	53.3333	45	1.63E-12	0.222222222
pB15E9_100023	1	4052796	8.33333	33.3333	58.3333	50	3.87E-06	0.2
pB15E9_100024	1	4053890	8.33333	34.1667	60	51.6667	4.16E-06	0.193548262
pB15E9_100025	1	4054746	8.33333	34.1667	60	51.6667	1.38E-08	0.193548262
pB15E9_100026	1	4058843	0	30	60	60	2.88E-11	0.166666667
pB15E9_100027	1	4061643	5	32.5	60	55	1.45E-06	0.181818182
pB15E9_100028	1	4062449	11.6667	35	58.3333	46.6667	2.10E-14	0.214285561
pB15E9_100029	1	4068910	18.3333	38.3333	58.3333	40	1.03E-07	0.25
pB15E9_100030	1	4070183	20	38.75	57.5	37.5	6.51E-06	0.266666667
pB15E9_100031	1	4071043					0.259507
pB15E9_100032	1	4075446					0.00516378
pB15E9_100033	1	4076194	25	41.25	57.5	32.5	4.34E-05	0.307692308
pB15E9_100605	1	4079871	23.3333	40.8333	58.3333	35	1.97E-06	0.285714286
pB15E9_100034	1	4082550	28.3333	43.3333	58.3333	30	8.91E-08	0.333333333
pB15E9_100035	1	4084834	30	45	60	30	3.97E-07	0.333333333
pB15E9_100036	1	4085941					0.00995093
pB15E9_100037	1	4089924					0.0267136
pB15E9_100038	1	4091301	25	41.25	57.5	32.5	3.97E-05	0.307692308
pB15E9_100039	1	4093701	26.6667	42.5	58.3333	31.6667	5.75E-06	0.315789141
pB15E9_100040	1	4094395	23.3333	41.6667	60	36.6667	2.67E-07	0.272727025
pB15E9_100041	1	4095347	30	44.1667	58.3333	28.3333	6.81E-08	0.352941592
pB15E9_100042	1	4097416	20	39.1667	58.3333	38.3333	3.51E-08	0.260869792
pB15E9_100043	1	4098746	8.33333	33.3333	58.3333	50	0.000812303	0.2
pB15E9_100044	1	4099302	0	30	60	60	3.56E-06	0.166666667
pB15E9_100045	1	4102916	0	30	60	60	1.97E-13	0.166666667
pB15E9_100046	1	4105057	0	30	60	60	1.40E-08	0.166666667
pB15E9_100047	1	4106057	6.66667	33.3333	60	53.3333	4.81E-05	0.187500117
pB15E9_100048	1	4112506	6.66667	33.3333	60	53.3333	3.38E-14	0.187500117
pB15E9_100049	1	4113732	6.66667	33.3333	60	53.3333	8.57E-12	0.187500117
pB15E9_100601	1	4114820	3.33333	31.6667	60	56.6667	1.50E-10	0.176470484
pB15E9_100050	1	4118373	8.33333	34.1667	60	51.6667	3.74E-09	0.193548262
pB15E9_100051	1	4122233	15	36.6667	58.3333	43.3333	1.40E-11	0.230769408
pB15E9_100052	1	4124985	21.6667	40	58.3333	36.6667	3.01E-14	0.272727025
pB15E9_100053	1	4129403	25	40	55	30	1.49E-06	0.333333333
pB15E9_100054	1	4131830	23.3333	40	56.6667	33.3333	1.71E-14	0.3000003
pB15E9_100055	1	4132685	25	39.1667	53.3333	28.3333	1.87E-10	0.352941592
pB15E9_100056	1	4135765	25	39.1667	53.3333	28.3333	1.22E-07	0.352941592
pB15E9_100057	1	4138509	21.6667	29.1667	36.6667	15	1.42E-08	0.666666667
pB15E9_100058	1	4142670	16.6667	28.3333	40	23.3333	0.000594912	0.428572041
pB15E9_100059	1	4147897	11.6667	25.8333	40	28.3333	4.87E-10	0.352941592
pB15E9_100060	1	4152032	13.3333	35	56.6667	43.3333	0.000174239	0.230769408
pB15E9_100061	1	4152708	13.3333	35	56.6667	43.3333	2.09E-08	0.230769408
pB15E9_100005	1	4156793	18.3333	38.3333	58.3333	40	2.19E-12	0.25
pB15E9_100062	1	4158159	21.6667	40	58.3333	36.6667	3.02E-13	0.272727025
pB15E9_100063	1	4161220	26.6667	42.5	58.3333	31.6667	2.43E-14	0.315789141
pB15E9_100064	1	4161944	28.3333	40	51.6667	23.3333	6.09E-06	0.428572041
pB15E9_100065	1	4164876	33.3333	42.5	51.6667	18.3333	9.09E-08	0.545455537
pB15E9_100066	1	4165297	26.6667	38.3333	50	23.3333	1.64E-07	0.428572041
pB15E9_100067	1	4168351	23.3333	39.1667	55	31.6667	1.23E-07	0.315789141
pB15E9_100068	1	4170828	11.6667	33.3333	55	43.3333	3.42E-08	0.230769408
pB15E9_100069	1	4172183	15	33.3333	51.6667	36.6667	1.13E-10	0.272727025
pB15E9_100070	1	4173537	18.3333	36.6667	55	36.6667	5.24E-12	0.272727025
pB15E9_100071	1	4176867	18.3333	36.6667	55	36.6667	8.00E-11	0.272727025
pB15E9_100072	1	4177936	18.3333	39.1667	60	41.6667	1.32E-07	0.239999808
pB15E9_100073	1	4181840	16.6667	38.3333	60	43.3333	7.59E-13	0.230769408
pB15E9_100074	1	4186818	23.3333	40.8333	58.3333	35	4.42E-07	0.285714286
pB15E9_100075	1	4187783	23.3333	40	56.6667	33.3333	1.56E-07	0.3000003
pB15E9_100076	1	4190472	21.6667	39.1667	56.6667	35	2.94E-12	0.285714286
pB15E9_100077	1	4192015	23.3333	40	56.6667	33.3333	5.44E-12	0.3000003
pB15E9_100078	1	4192755	23.3333	37.5	51.6667	28.3333	2.57E-10	0.352941592
pB15E9_100600	1	4193557	26.6667	35.8333	45	18.3333	5.29E-13	0.545455537
pB15E9_100079	1	4196614	23.3333	35	46.6667	23.3333	0.000122125	0.428572041
pB15E9_100606	1	4198667	25	39.1667	53.3333	28.3333	3.51E-12	0.352941592
pB15E9_100080	1	4206065	23.3333	40.8333	58.3333	35	3.75E-08	0.285714286
pB15E9_100081	1	4207274	30	43.3333	56.6667	26.6667	7.95E-14	0.374999531
pB15E9_100082	1	4207836	28.3333	42.5	56.6667	28.3333	7.38E-09	0.352941592
pB15E9_100083	1	4209402	31.6667	44.1667	56.6667	25	4.46E-15	0.4
pB15E9_100084	1	4210190	28.3333	41.6667	55	26.6667	7.39E-08	0.374999531
pB15E9_100599	1	4213698	26.6667	40.8333	55	28.3333	1.40E-10	0.352941592
pB15E9_100085	1	4218471	21.6667	38.3333	55	33.3333	3.23E-13	0.3000003
pB15E9_100086	1	4222892	15	36.6667	58.3333	43.3333	5.53E-11	0.230769408
pB15E9_100087	1	4225613	20	38.3333	56.6667	36.6667	1.18E-14	0.272727025
pB15E9_100088	1	4230261	21.6667	40	58.3333	36.6667	6.73E-06	0.272727025
pB15E9_100089	1	4232326	30	40	50	20	7.07E-13	0.5
pB15E9_100090	1	4234233	28.3333	39.1667	50	21.6667	1.15E-05	0.461537751
pB15E9_100091	1	4238302	28.3333	39.1667	50	21.6667	1.99E-05	0.461537751
pB15E9_100092	1	4242934	25	41.6667	58.3333	33.3333	0.000112332	0.3000003
pB15E9_100093	1	4245485	23.3333	41.6667	60	36.6667	2.94E-13	0.272727025
pB15E9_100094	1	4246475	23.3333	40.8333	58.3333	35	0.000372164	0.285714286
pB15E9_100608	1	4250778	25	41.6667	58.3333	33.3333	3.06E-11	0.3000003
pB15E9_100607	1	4251575	26.6667	39.1667	51.6667	25	4.11E-06	0.4
pB15E9_100095	1	4253314	23.3333	38.3333	53.3333	30	8.32E-06	0.333333333
pB15E9_100096	1	4256021	21.6667	37.5	53.3333	31.6667	5.09E-12	0.315789141
pB15E9_100097	1	4256740	21.6667	39.1667	56.6667	35	3.34E-07	0.285714286
pB15E9_100098	1	4259970	25	39.1667	53.3333	28.3333	5.35E-11	0.352941592
pB15E9_100598	1	4261881	26.6667	38.3333	50	23.3333	1.41E-10	0.428572041
pB15E9_100001	1	4264461	20	36.6667	53.3333	33.3333	3.23E-14	0.3000003
pB15E9_100099	1	4264929	16.6667	36.6667	56.6667	40	2.03E-09	0.25
pB15E9_100100	1	4266867	23.3333	41.6667	60	36.6667	2.00E-15	0.272727025
pB15E9_100101	1	4268207	28.3333	44.1667	60	31.6667	0.000938877	0.315789141
pB15E9_100102	1	4270401	30	45	60	30	7.10E-08	0.333333333
pB15E9_100103	1	4272607	23.3333	41.6667	60	36.6667	1.27E-08	0.272727025
pB15E9_100104	1	4276727	23.3333	41.6667	60	36.6667	3.64E-09	0.272727025
pB15E9_100105	1	4277334	23.3333	41.6667	60	36.6667	8.13E-06	0.272727025
pB15E9_100106	1	4278439	23.3333	40.8333	58.3333	35	9.59E-08	0.285714286
pB15E9_100107	1	4279639	30	43.3333	56.6667	26.6667	1.76E-07	0.374999531
pB15E9_100108	1	4280943	23.3333	40	56.6667	33.3333	4.19E-05	0.3000003
pB15E9_100109	1	4282721	23.3333	38.3333	53.3333	30	7.54E-07	0.333333333
pB15E9_100110	1	4284460	16.6667	35.8333	55	38.3333	7.08E-11	0.260869792
pB15E9_100111	1	4285869	25	38.75	52.5	27.5	4.02E-09	0.363636364
pB15E9_100112	1	4287753					0.00479918
pB15E9_100113	1	4289405	12.5	33.75	55	42.5	7.38E-12	0.235294118
pB15E9_100609	1	4297111	11.6667	34.1667	56.6667	45	5.63E-10	0.222222222
pB15E9_100114	1	4298061	18.3333	35.8333	53.3333	35	6.79E-09	0.285714286
pB15E9_100115	1	4301836	20	36.6667	53.3333	33.3333	1.59E-12	0.3000003
pB15E9_100116	1	4302609	23.3333	38.3333	53.3333	30	1.07E-11	0.333333333
pB15E9_100117	1	4305648	21.6667	38.3333	55	33.3333	1.34E-13	0.3000003
pB15E9_100118	1	4306988	20	38.3333	56.6667	36.6667	1.55E-13	0.272727025
pB15E9_100119	1	4307792	23.3333	38.3333	53.3333	30	3.40E-14	0.333333333
pB15E9_100120	1	4313422	25	38.3333	51.6667	26.6667	8.32E-17	0.374999531
pB15E9_100597	1	4314138	26.6667	38.3333	50	23.3333	5.62E-17	0.428572041
pB15E9_100121	1	4320652	23.3333	36.6667	50	26.6667	5.31E-12	0.374999531
pB15E9_100122	1	4321937	23.3333	34.1667	45	21.6667	6.60E-05	0.461537751
pB15E9_100123	1	4323314	23.3333	33.3333	43.3333	20	2.76E-09	0.5
pB15E9_100124	1	4324634	25	32.5	40	15	3.17E-08	0.666666667
pB15E9_100125	1	4327395					0.0683035
pB15E9_100126	1	4328215	20	40	60	40	2.34E-16	0.25
pB15E9_100127	1	4331125	21.6667	40.8333	60	38.3333	1.64E-15	0.260869792
pB15E9_100128	1	4333506	20	40	60	40	5.63E-11	0.25
pB15E9_100129	1	4334114	25	40.8333	56.6667	31.6667	1.41E-14	0.315789141
pB15E9_100130	1	4339313	26.6667	40.8333	55	28.3333	3.10E-15	0.352941592
pB15E9_100131	1	4340340	25	40	55	30	3.06E-10	0.333333333
pB15E9_100132	1	4341378	20	39.1667	58.3333	38.3333	2.87E-08	0.260869792
pB15E9_100133	1	4343479	21.6667	39.1667	56.6667	35	2.07E-09	0.285714286
pB15E9_100134	1	4345780	28.3333	41.6667	55	26.6667	1.64E-16	0.374999531
pB15E9_100135	1	4347546	31.6667	42.5	53.3333	21.6667	5.36E-11	0.461537751
pB15E9_100136	1	4352631	31.6667	43.3333	55	23.3333	1.64E-14	0.428572041
pB15E9_100137	1	4354118	31.6667	43.3333	55	23.3333	6.05E-11	0.428572041
pB15E9_100138	1	4354965	31.6667	43.3333	55	23.3333	1.04E-11	0.428572041
pB15E9_100139	1	4356608	28.3333	42.5	56.6667	28.3333	1.47E-15	0.352941592
pB15E9_100140	1	4360399	30	42.5	55	25	6.29E-18	0.4
pB15E9_100141	1	4365414	26.6667	41.6667	56.6667	30	5.41E-09	0.333333333
pB15E9_100142	1	4368633	26.6667	40.8333	55	28.3333	9.69E-14	0.352941592
pB15E9_100143	1	4374061	26.6667	40.8333	55	28.3333	7.64E-13	0.352941592
pB15E9_100596	1	4383472	33.3333	44.1667	55	21.6667	3.32E-11	0.461537751
pB15E9_100144	1	4384651	33.3333	45	56.6667	23.3333	6.28E-10	0.428572041
pB15E9_100145	1	4386838	30	45	60	30	1.84E-14	0.333333333
pB15E9_100146	1	4388022	23.3333	41.6667	60	36.6667	2.21E-11	0.272727025
pB15E9_100147	1	4393940	25	40.8333	56.6667	31.6667	1.86E-10	0.315789141
pB15E9_100148	1	4395839	25	40.8333	56.6667	31.6667	6.40E-10	0.315789141
pB15E9_100149	1	4396837	30	42.5	55	25	4.66E-13	0.4
pB15E9_100150	1	4404332	28.3333	42.5	56.6667	28.3333	6.85E-13	0.352941592
pB15E9_100151	1	4406481	28.3333	40.8333	53.3333	25	1.91E-07	0.4
pB15E9_100152	1	4406893	28.3333	41.6667	55	26.6667	2.02E-12	0.374999531
pB15E9_100153	1	4410858	26.6667	40	53.3333	26.6667	4.62E-10	0.374999531
pB15E9_100154	1	4411647	23.3333	40	56.6667	33.3333	5.76E-12	0.3000003
pB15E9_100155	1	4412635	11.6667	32.5	53.3333	41.6667	3.58E-15	0.239999808
pB15E9_100156	1	4415938	13.3333	33.3333	53.3333	40	9.25E-09	0.25
pB15E9_100157	1	4416935	16.6667	32.5	48.3333	31.6667	2.40E-07	0.315789141
pB15E9_100158	1	4418993	28.3333	40	51.6667	23.3333	9.93E-10	0.428572041
pB15E9_100159	1	4419877	30	39.1667	48.3333	18.3333	1.28E-06	0.545455537
pB15E9_100160	1	4424327	35	44.1667	53.3333	18.3333	5.31E-13	0.545455537
pB15E9_100161	1	4426575	35	42.5	50	15	1.40E-06	0.666666667
pB15E9_100162	1	4428749	33.3333	43.3333	53.3333	20	3.37E-08	0.5
pB15E9_100163	1	4432359	28.3333	40	51.6667	23.3333	1.80E-08	0.428572041
pB15E9_100164	1	4433209	28.3333	40.8333	53.3333	25	2.89E-11	0.4
pB15E9_100165	1	4435775	30	39.1667	48.3333	18.3333	3.17E-07	0.545455537
pB15E9_100166	1	4438222	30	39.1667	48.3333	18.3333	4.62E-07	0.545455537
pB15E9_100167	1	4443203	26.6667	38.3333	50	23.3333	5.32E-15	0.428572041
pB15E9_100168	1	4444220	28.3333	41.6667	55	26.6667	7.22E-10	0.374999531
pB15E9_100169	1	4446050	26.6667	41.6667	56.6667	30	5.08E-08	0.333333333
pB15E9_100170	1	4446818	28.3333	38.3333	48.3333	20	9.71E-10	0.5
pB15E9_100171	1	4449823	16.6667	34.1667	51.6667	35	2.03E-12	0.285714286
pB15E9_100172	1	4453790	18.3333	35	51.6667	33.3333	7.15E-12	0.3000003
pB15E9_100173	1	4454608	13.3333	36.6667	60	46.6667	1.93E-10	0.214285561
pB15E9_100174	1	4460145	21.6667	40.8333	60	38.3333	1.00E-11	0.260869792
pB15E9_100175	1	4463629	16.6667	38.3333	60	43.3333	6.63E-13	0.230769408
pB15E9_100176	1	4464293	20	38.3333	56.6667	36.6667	5.69E-08	0.272727025
pB15E9_100177	1	4469146	11.6667	34.1667	56.6667	45	3.28E-12	0.222222222
pB15E9_100178	1	4471085	11.6667	34.1667	56.6667	45	0.000146405	0.222222222
pB15E9_100179	1	4471999	3.33333	31.6667	60	56.6667	2.58E-08	0.176470484
pB15E9_100595	1	4474911	11.6667	35.8333	60	48.3333	1.65E-05	0.206896694
pB15E9_100180	1	4476216	16.6667	38.3333	60	43.3333	3.06E-09	0.230769408
pB15E9_100181	1	4477159	21.6667	40	58.3333	36.6667	6.08E-10	0.272727025
pB15E9_100182	1	4479252	21.6667	38.3333	55	33.3333	2.35E-13	0.3000003
pB15E9_100183	1	4479593	21.6667	37.5	53.3333	31.6667	1.05E-13	0.315789141
pB15E9_100184	1	4482441	21.6667	38.3333	55	33.3333	1.62E-06	0.3000003
pB15E9_100185	1	4482910	16.6667	35	53.3333	36.6667	4.35E-08	0.272727025
pB15E9_100186	1	4485123	15	32.5	50	35	0.000110155	0.285714286
pB15E9_100187	1	4485756	16.6667	33.3333	50	33.3333	1.86E-09	0.3000003
pB15E9_100188	1	4487782	25	40	55	30	2.74E-10	0.333333333
pB15E9_100189	1	4489691	23.3333	41.6667	60	36.6667	3.20E-05	0.272727025
pB15E9_100190	1	4491983	25	40.8333	56.6667	31.6667	1.38E-07	0.315789141
pB15E9_100191	1	4493315	20	38.3333	56.6667	36.6667	1.15E-10	0.272727025
pB15E9_100192	1	4498354	23.3333	38.3333	53.3333	30	6.64E-14	0.333333333
pB15E9_100610	1	4500701	28.3333	42.5	56.6667	28.3333	4.31E-10	0.352941592
pB15E9_100193	1	4502099	25	40.8333	56.6667	31.6667	2.45E-08	0.315789141
pB15E9_100194	1	4503823	20	40	60	40	7.07E-08	0.25
pB15E9_100594	1	4504773	16.6667	34.1667	51.6667	35	1.81E-09	0.285714286
pB15E9_100195	1	4508553	18.3333	35	51.6667	33.3333	8.50E-10	0.3000003
pB15E9_100196	1	4511990	16.6667	34.1667	51.6667	35	4.14E-11	0.285714286
pB15E9_100197	1	4518567	11.6667	35.8333	60	48.3333	6.13E-08	0.206896694
pB15E9_100198	1	4519072	11.6667	35.8333	60	48.3333	2.45E-11	0.206896694
pB15E9_100199	1	4520864	16.6667	38.3333	60	43.3333	2.49E-13	0.230769408
pB15E9_100200	1	4521520	16.6667	38.3333	60	43.3333	2.33E-10	0.230769408
pB15E9_100201	1	4522743	11.6667	35.8333	60	48.3333	1.75E-14	0.206896694
pB15E9_100202	1	4524503	15	33.3333	51.6667	36.6667	3.52E-10	0.272727025
pB15E9_100203	1	4527387	20	31.6667	43.3333	23.3333	3.00E-07	0.428572041
pB15E9_100204	1	4531005	30	32.5	35	5	3.79E-08	2
pB15E9_100205	1	4534494					0.00452953
pB15E9_100611	1	4535732	15	27.5	40	25	1.39E-05	0.4
pB15E9_100003	1	4538229					0.0205657
pB15E9_100206	1	4544172	7.5	21.25	35	27.5	2.47E-05	0.363636364
pB15E9_100207	1	4547495	11.6667	27.5	43.3333	31.6667	1.05E-08	0.315789141
pB15E9_100208	1	4548065	20	36.6667	53.3333	33.3333	3.79E-08	0.3000003
pB15E9_100209	1	4551782	16.6667	35	53.3333	36.6667	6.48E-10	0.272727025
pB15E9_100210	1	4554390	20	36.6667	53.3333	33.3333	1.30E-06	0.3000003
pB15E9_100211	1	4555776	21.6667	39.1667	56.6667	35	1.64E-05	0.285714286
pB15E9_100212	1	4557804	33.3333	45	56.6667	23.3333	6.82E-13	0.428572041
pB15E9_100213	1	4558817	30	42.5	55	25	1.37E-10	0.4
pB15E9_100214	1	4562048	18.3333	38.3333	58.3333	40	8.23E-10	0.25
pB15E9_100215	1	4562298	10	33.75	57.5	47.5	3.69E-10	0.210526316
pB15E9_100216	1	4565111					0.187565
pB15E9_100593	1	4570540	25	42.5	60	35	4.20E-11	0.285714286
pB15E9_100612	1	4571544	23.3333	41.6667	60	36.6667	4.04E-12	0.272727025
pB15E9_100217	1	4577145	20	40	60	40	2.52E-10	0.25
pB15E9_100218	1	4580831	21.6667	40.8333	60	38.3333	4.30E-10	0.260869792
pB15E9_100219	1	4582641	23.3333	41.6667	60	36.6667	1.02E-05	0.272727025
pB15E9_100220	1	4584649	26.6667	43.3333	60	33.3333	6.85E-16	0.3000003
pB15E9_100221	1	4585530	26.6667	43.3333	60	33.3333	1.80E-08	0.3000003
pB15E9_100222	1	4586728	28.3333	42.5	56.6667	28.3333	1.20E-09	0.352941592
pB15E9_100223	1	4587839	31.6667	44.1667	56.6667	25	4.60E-13	0.4
pB15E9_100224	1	4590097	30	43.3333	56.6667	26.6667	7.02E-07	0.374999531
pB15E9_100225	1	4592067	30	45	60	30	3.42E-13	0.333333333
pB15E9_100226	1	4594369	26.6667	43.3333	60	33.3333	2.65E-10	0.3000003
pB15E9_100227	1	4594785	28.3333	44.1667	60	31.6667	4.42E-09	0.315789141
pB15E9_100228	1	4597935	26.6667	43.3333	60	33.3333	6.68E-11	0.3000003
pB15E9_100229	1	4598819	25	41.6667	58.3333	33.3333	1.85E-10	0.3000003
pB15E9_100230	1	4601333	26.6667	41.6667	56.6667	30	1.27E-14	0.333333333
pB15E9_100231	1	4602624	30	42.5	55	25	3.53E-17	0.4
pB15E9_100592	1	4612157	31.6667	43.3333	55	23.3333	1.95E-09	0.428572041
pB15E9_100232	1	4613464	30	43.3333	56.6667	26.6667	2.94E-13	0.374999531
pB15E9_100233	1	4616965	28.3333	43.3333	58.3333	30	1.24E-13	0.333333333
pB15E9_100234	1	4617685	28.3333	44.1667	60	31.6667	4.78E-12	0.315789141
pB15E9_100235	1	4622626	31.6667	45	58.3333	26.6667	9.55E-13	0.374999531
pB15E9_100613	1	4623103	35	45	55	20	1.44E-10	0.5
pB15E9_100236	1	4637417	33.3333	44.1667	55	21.6667	3.58E-09	0.461537751
pB15E9_100237	1	4638735	30	43.3333	56.6667	26.6667	2.07E-06	0.374999531
pB15E9_100238	1	4640184	25	41.6667	58.3333	33.3333	4.60E-11	0.3000003
pB15E9_100239	1	4641120	26.6667	42.5	58.3333	31.6667	9.52E-11	0.315789141
pB15E9_100240	1	4641764	26.6667	42.5	58.3333	31.6667	2.54E-11	0.315789141
pB15E9_100241	1	4645491	28.3333	43.3333	58.3333	30	2.04E-12	0.333333333
pB15E9_100242	1	4647691	26.6667	42.5	58.3333	31.6667	6.76E-14	0.315789141
pB15E9_100243	1	4650741	25	40.8333	56.6667	31.6667	1.99E-15	0.315789141
pB15E9_100244	1	4651573	25	40.8333	56.6667	31.6667	4.08E-08	0.315789141
pB15E9_100245	1	4654541	31.6667	42.5	53.3333	21.6667	7.86E-14	0.461537751
pB15E9_100246	1	4656831	38.3333	45.8333	53.3333	15	3.39E-10	0.666666667
pB15E9_100247	1	4657661	36.6667	45.8333	55	18.3333	3.01E-08	0.545455537
pB15E9_100248	1	4664186	31.6667	45	58.3333	26.6667	4.78E-14	0.374999531
pB15E9_100249	1	4667623	28.3333	42.5	56.6667	28.3333	3.39E-11	0.352941592
pB15E9_100250	1	4668364	30	43.3333	56.6667	26.6667	3.12E-16	0.374999531
pB15E9_100251	1	4670312	28.3333	42.5	56.6667	28.3333	1.00E-11	0.352941592
pB15E9_100252	1	4670840	26.6667	43.3333	60	33.3333	8.85E-12	0.3000003
pB15E9_100253	1	4672633	26.6667	42.5	58.3333	31.6667	7.57E-15	0.315789141
pB15E9_100254	1	4675673	31.6667	43.3333	55	23.3333	3.08E-18	0.428572041
pB15E9_100255	1	4678264	33.3333	42.5	51.6667	18.3333	3.26E-13	0.545455537
pB15E9_100256	1	4679564	36.6667	45	53.3333	16.6667	8.39E-17	0.5999988
pB15E9_100257	1	4683665	36.6667	46.6667	56.6667	20	1.06E-12	0.5
pB15E9_100258	1	4684480	36.6667	48.3333	60	23.3333	3.44E-06	0.428572041
pB15E9_100259	1	4687883	35	47.5	60	25	1.78E-08	0.4
pB15E9_100260	1	4688462	35	47.5	60	25	4.09E-11	0.4
pB15E9_100261	1	4692049	38.3333	49.1667	60	21.6667	4.46E-08	0.461537751
pB15E9_100262	1	4694044	41.6667	49.1667	56.6667	15	2.42E-11	0.666666667
pB15E9_100263	1	4699255	38.3333	46.6667	55	16.6667	6.47E-06	0.5999988
pB15E9_100264	1	4699998	35	44.1667	53.3333	18.3333	7.04E-20	0.545455537
pB15E9_100265	1	4701070	30	43.3333	56.6667	26.6667	8.39E-14	0.374999531
pB15E9_100266	1	4705065	30	43.3333	56.6667	26.6667	3.99E-15	0.374999531
pB15E9_100267	1	4706206	31.6667	45	58.3333	26.6667	8.95E-09	0.374999531
pB15E9_100268	1	4709185	35	45.8333	56.6667	21.6667	9.25E-11	0.461537751
pB15E9_100269	1	4715354	38.3333	46.6667	55	16.6667	5.40E-10	0.5999988
pB15E9_100270	1	4718291	40	46.25	52.5	12.5	3.15E-15	0.8
pB15E9_100271	1	4718640					0.0024512
pB15E9_100272	1	4719652	37.5	43.75	50	12.5	3.49E-05	0.8
pB15E9_100614	1	4724772	33.3333	42.5	51.6667	18.3333	4.67E-14	0.545455537
pB15E9_100273	1	4727489	28.3333	40.8333	53.3333	25	7.81E-11	0.4
pB15E9_100274	1	4728365	25	40.8333	56.6667	31.6667	1.13E-11	0.315789141
pB15E9_100591	1	4732496	25	40.8333	56.6667	31.6667	6.39E-09	0.315789141
pB15E9_100275	1	4733355	25	38.3333	51.6667	26.6667	1.09E-14	0.374999531
pB15E9_100276	1	4738311	21.6667	34.1667	46.6667	25	8.63E-07	0.4
pB15E9_100277	1	4738912	18.3333	32.5	46.6667	28.3333	2.19E-11	0.352941592
pB15E9_100278	1	4743284	18.3333	34.1667	50	31.6667	1.89E-14	0.315789141
pB15E9_100279	1	4744403	20	37.5	55	35	1.30E-10	0.285714286
pB15E9_100615	1	4746565	25	40.8333	56.6667	31.6667	4.44E-13	0.315789141
pB15E9_100280	1	4747113	25	41.6667	58.3333	33.3333	1.88E-06	0.3000003
pB15E9_100281	1	4750086	31.6667	44.1667	56.6667	25	3.60E-12	0.4
pB15E9_100282	1	4752839	31.6667	43.3333	55	23.3333	1.32E-07	0.428572041
pB15E9_100283	1	4754482	35	45.8333	56.6667	21.6667	4.45E-16	0.461537751
pB15E9_100284	1	4755436	31.6667	43.3333	55	23.3333	3.54E-10	0.428572041
pB15E9_100590	1	4760646	36.6667	45	53.3333	16.6667	1.00E-07	0.5999988
pB15E9_100285	1	4761414	36.6667	45	53.3333	16.6667	9.39E-09	0.5999988
pB15E9_100286	1	4763714	40	46.6667	53.3333	13.3333	7.19E-08	0.750001875
pB15E9_100287	1	4764375	38.3333	46.6667	55	16.6667	4.35E-11	0.5999988
pB15E9_100288	1	4766323	38.3333	46.6667	55	16.6667	3.40E-11	0.5999988
pB15E9_100289	1	4766940	36.6667	46.6667	56.6667	20	2.63E-12	0.5
pB15E9_100290	1	4768195	36.6667	45.8333	55	18.3333	1.10E-08	0.545455537
pB15E9_100291	1	4768932	33.3333	43.3333	53.3333	20	2.39E-08	0.5
pB15E9_100292	1	4770995	28.3333	41.6667	55	26.6667	2.41E-18	0.374999531
pB15E9_100293	1	4773668	25	40	55	30	4.28E-12	0.333333333
pB15E9_100294	1	4775010	23.3333	40	56.6667	33.3333	8.92E-11	0.3000003
pB15E9_100295	1	4775621	25	38.3333	51.6667	26.6667	2.08E-19	0.374999531
pB15E9_100616	1	4778081	18.3333	36.6667	55	36.6667	2.50E-14	0.272727025
pB15E9_100296	1	4778770	18.3333	35.8333	53.3333	35	1.71E-11	0.285714286
pB15E9_100297	1	4780363	18.3333	36.6667	55	36.6667	5.89E-16	0.272727025
pB15E9_100298	1	4782502	25	39.1667	53.3333	28.3333	1.34E-10	0.352941592
pB15E9_100299	1	4783009	30	42.5	55	25	1.30E-10	0.4
pB15E9_100589	1	4785061	33.3333	44.1667	55	21.6667	6.93E-12	0.461537751
pB15E9_100300	1	4786118	33.3333	44.1667	55	21.6667	5.59E-10	0.461537751
pB15E9_100301	1	4789402	31.6667	42.5	53.3333	21.6667	9.30E-16	0.461537751
pB15E9_100302	1	4791782	26.6667	41.6667	56.6667	30	9.52E-15	0.333333333
pB15E9_100303	1	4795669	25	40	55	30	2.55E-15	0.333333333
pB15E9_100304	1	4796630	21.6667	39.1667	56.6667	35	5.55E-15	0.285714286
pB15E9_100305	1	4798700	15	35.8333	56.6667	41.6667	4.25E-07	0.239999808
pB15E9_100306	1	4803360	15	35.8333	56.6667	41.6667	3.13E-10	0.239999808
pB15E9_100307	1	4805136	16.6667	35.8333	55	38.3333	2.85E-10	0.260869792
pB15E9_100308	1	4805535	25	39.1667	53.3333	28.3333	1.09E-10	0.352941592
pB15E9_100309	1	4811020	25	39.1667	53.3333	28.3333	3.85E-15	0.352941592
pB15E9_100310	1	4811885	25	40	55	30	4.36E-15	0.333333333
pB15E9_100617	1	4813678	28.3333	41.6667	55	26.6667	1.69E-13	0.374999531
pB15E9_100311	1	4814455	31.6667	44.1667	56.6667	25	3.65E-08	0.4
pB15E9_100312	1	4819295	31.6667	43.3333	55	23.3333	4.85E-16	0.428572041
pB15E9_100313	1	4822540	35	44.1667	53.3333	18.3333	5.83E-12	0.545455537
pB15E9_100314	1	4823908	31.6667	43.3333	55	23.3333	3.99E-06	0.428572041
pB15E9_100315	1	4826537	31.6667	44.1667	56.6667	25	3.42E-07	0.4
pB15E9_100316	1	4827716	28.3333	44.1667	60	31.6667	2.72E-10	0.315789141
pB15E9_100588	1	4832875	30	42.5	55	25	5.44E-10	0.4
pB15E9_100317	1	4835121	26.6667	40	53.3333	26.6667	9.15E-11	0.374999531
pB15E9_100318	1	4835784	15	34.1667	53.3333	38.3333	1.00E-12	0.260869792
pB15E9_100319	1	4837958	8.33333	33.3333	58.3333	50	3.03E-11	0.2
pB15E9_100320	1	4838921	8.33333	34.1667	60	51.6667	7.92E-14	0.193548262
pB15E9_100321	1	4841092	16.6667	36.6667	56.6667	40	4.45E-09	0.25
pB15E9_100322	1	4841976	21.6667	35	48.3333	26.6667	7.23E-12	0.374999531
pB15E9_100323	1	4846654	25	36.6667	48.3333	23.3333	9.64E-12	0.428572041
pB15E9_100324	1	4848113	25	37.5	50	25	2.11E-05	0.4
pB15E9_100325	1	4851295	26.6667	38.3333	50	23.3333	1.27E-08	0.428572041
pB15E9_100326	1	4855266	26.6667	35.8333	45	18.3333	8.99E-07	0.545455537
pB15E9_100327	1	4856997	26.6667	35.8333	45	18.3333	1.58E-08	0.545455537
pB15E9_100328	1	4857879	26.6667	39.1667	51.6667	25	2.20E-12	0.4
pB15E9_100329	1	4861709	20	30	40	20	4.05E-09	0.5
pB15E9_100330	1	4862663	21.6667	30.8333	40	18.3333	9.63E-05	0.545455537
pB15E9_100331	1	4865047	11.6667	26.6667	41.6667	30	2.93E-08	0.333333333
pB15E9_100332	1	4869783	16.6667	35.8333	55	38.3333	8.59E-06	0.260869792
pB15E9_100333	1	4872485	10	33.3333	56.6667	46.6667	8.67E-09	0.214285561
pB15E9_100334	1	4873108	13.3333	35	56.6667	43.3333	4.06E-10	0.230769408
pB15E9_100335	1	4875315	10	35	60	50	3.08E-11	0.2
pB15E9_100618	1	4878794					0.00437047
pB15E9_100336	1	4879756	27.5	35	42.5	15	2.14E-10	0.666666667
pB15E9_100337	1	4890148	25	36.6667	48.3333	23.3333	6.06E-14	0.428572041
pB15E9_100338	1	4891320	25	38.3333	51.6667	26.6667	2.64E-07	0.374999531
pB15E9_100339	1	4892230	21.6667	39.1667	56.6667	35	1.13E-12	0.285714286
pB15E9_100340	1	4895241	21.6667	39.1667	56.6667	35	5.65E-08	0.285714286
pB15E9_100341	1	4897095	20	40	60	40	4.50E-12	0.25
pB15E9_100342	1	4899919	16.6667	35.8333	55	38.3333	1.65E-14	0.260869792
pB15E9_100343	1	4901541	10	32.5	55	45	3.02E-07	0.222222222
pB15E9_100344	1	4903782	10	31.6667	53.3333	43.3333	1.00E-05	0.230769408
pB15E9_100345	1	4904674	15	34.1667	53.3333	38.3333	7.64E-16	0.260869792
pB15E9_100346	1	4906443	15	34.1667	53.3333	38.3333	9.74E-11	0.260869792
pB15E9_100348	1	4914278	13.3333	34.1667	55	41.6667	7.02E-12	0.239999808
pB15E9_100349	1	4915582	8.33333	34.1667	60	51.6667	4.72E-10	0.193548262
pB15E9_100350	1	4918010	13.3333	36.6667	60	46.6667	1.34E-09	0.214285561
pB15E9_100351	1	4919618	10	35	60	50	5.69E-08	0.2
pB15E9_100352	1	4920759	11.6667	31.6667	51.6667	40	3.35E-06	0.25
pB15E9_100353	1	4924582	10	28.3333	46.6667	36.6667	4.96E-07	0.272727025
pB15E9_100354	1	4926477	18.3333	30.8333	43.3333	25	2.82E-07	0.4
pB15E9_100619	1	4927483	20	33.3333	46.6667	26.6667	0.000329963	0.374999531
pB15E9_100355	1	4927932	23.3333	37.5	51.6667	28.3333	4.36E-11	0.352941592
pB15E9_100356	1	4930027	20	36.6667	53.3333	33.3333	3.65E-07	0.3000003
pB15E9_100357	1	4930977	13.3333	35.8333	58.3333	45	6.65E-11	0.222222222
pB15E9_100358	1	4932489	15	33.3333	51.6667	36.6667	0.000210011	0.272727025
pB15E9_100359	1	4937537	13.3333	31.6667	50	36.6667	1.04E-11	0.272727025
pB15E9_100360	1	4938938	21.6667	33.3333	45	23.3333	1.35E-13	0.428572041
[truncated: 2,930 more rows]
