# Supplementary material for: Global Profiling of DNA Replication Timing and Efficiency Reveals that Efficient Replication/Firing Occurs Late during S-Phase in S. pombe
Source: PLoS One. 2007 Aug 8;2(8):e722. doi: 10.1371/journal.pone.0000722 (PMC1934932; doi:10.1371/journal.pone.0000722)
Supplement: Table S2 — Comparisons of peaks/ORI between this study and the studies previously published by others (0.03 MB DOC) [file pone.0000722.s002.doc]

Table S2. Comparisons of peaks/ORI between this study and the studies previously published by others
peak_ID	wt_peak	cds1_peak	Heichinger et al.	Segurado et al.	2D-gel validated (Segurado et al.)	Orc1 (Makoto et al.)	Mcm6 (Makoto et al.)	Feng et al. (wt)	Feng et al. (cds1)
pk_1001	wt_1001	cds1_1001		1178	1178
pk_1002	wt_1002	cds1_1002		1011|1012		1003|1004|1005|1006	1003|1004|1006
pk_1003	wt_1003	cds1_1003	ORI1001	1013|1014		1008|1009|1010	1009|1010		1001
pk_1004	wt_1004	cds1_1004|cds1_1005	ORI1002|ORI1003	1015	1015	1011	1011		1002
pk_1005	wt_1005	cds1_1005	ORI1003	1016|1017				1001	1003
pk_1006	wt_1006	cds1_1006				1012	1012
pk_1007	wt_1007	cds1_1006|cds1_1007				1013	1013		1004
pk_1008	wt_1008	cds1_1008|cds1_1009	ORI1004	1018		1014|1015	1014|1015	1002	1005
pk_1009	wt_1009	cds1_1009|cds1_1010	ORI1004	1018|1019		1015	1015	1002	1005
pk_1010	wt_1010	cds1_1011	ORI1005	1020		1016|1017	1016|1017		1006
pk_1011	wt_1011	cds1_1012		1020		1016|1017	1016|1017		1006
pk_1012	wt_1012	cds1_1013
pk_1013	wt_1013			1021|1022	1022	1018|1019	1018|1019		1007
pk_1014	wt_1014	cds1_1014		1022|1023	1022	1019	1019
pk_1015	wt_1015	cds1_1015|cds1_1016	ORI1006	1024	1024				1008
pk_1016	wt_1016	cds1_1018|cds1_1019	ORI1007|ORI1008	1025		1020	1020	1003	1009
pk_1017	wt_1017	cds1_1021|cds1_1022	ORI1010						1010
pk_1018	wt_1018	cds1_1022	ORI1010	1027		1022	1022		1010
pk_1019	wt_1019	cds1_1023	ORI1011|ORI1012	1028		1025	1025		1011|1012
pk_1020	wt_1020	cds1_1025
pk_1021	wt_1021	cds1_1025	ORI1013						1013
pk_1022	wt_1022	cds1_1026	ORI1013						1013
pk_1023	wt_1023	cds1_1027	ORI1014	1030		1027	1027	1004	1014
pk_1024	wt_1024	cds1_1028	ORI1015			1028	1028	1005
pk_1025	wt_1025	cds1_1028	ORI1015	1031		1029	1029
pk_1026	wt_1026	cds1_1030	ORI1016	1032		1030	1030		1015
pk_1027	wt_1027
pk_1028	wt_1028	cds1_1031	ORI1017					1007
pk_1029	wt_1029	cds1_1032|cds1_1033	ORI1017|ORI1018|ORI1019	1033	1033	1031	1031		1016
pk_1030	wt_1030	cds1_1034				1032|1033	1032|1033
pk_1031	wt_1031			1034		1033|1034|1035	1033|1035
pk_1032	wt_1032	cds1_1036	ORI1020	1035		1037	1037	1008	1017
pk_1033	wt_1033
pk_1034	wt_1034	cds1_1037	ORI1021	1036		1038		1009	1018
pk_1035	wt_1035	cds1_1038|cds1_1039	ORI1022|ORI1023	1037|1038					1019
pk_1036	wt_1036	cds1_1039|cds1_1040	ORI1024	1039		1039|1040	1039|1040	1010	1020
pk_1037	wt_1037	cds1_1040|cds1_1041	ORI1024	1039		1039|1040	1040	1010	1020
pk_1038	wt_1038	cds1_1042
pk_1039	wt_1039	cds1_1042|cds1_1043				1041	1041
pk_1040	wt_1040	cds1_1044|cds1_1045	ORI1025|ORI1026	1040		1042	1042	1011	1021
pk_1041	wt_1041	cds1_1046|cds1_1047
pk_1042	wt_1042	cds1_1047	ORI1027
pk_1043	wt_1043	cds1_1048|cds1_1049	ORI1027	1041	1041	1043	1043		1022
pk_1044	wt_1044	cds1_1049
pk_1045	wt_1045	cds1_1050|cds1_1051	ORI1028	1042		1044	1044	1012
pk_1046	wt_1046	cds1_1052	ORI1029|ORI1030	1043|1044	1044	1046|1047	1046|1047	1013	1023
pk_1047	wt_1047	cds1_1053	ORI1030	1044	1044	1047	1047
pk_1048	wt_1048	cds1_1055	ORI1031	1045		1048	1048		1024
pk_1049	wt_1049	cds1_1055|cds1_1056	ORI1031|ORI1032	1045|1046		1048|1049|1050	1048|1049|1050		1024|1025
pk_1050	wt_1050	cds1_1056	ORI1032	1045|1046		1049|1050	1049|1050		1025
pk_1051	wt_1051	cds1_1056|cds1_1057				1050	1050	1014
pk_1052	wt_1052	cds1_1057	ORI1033|ORI1034			1051	1051	1014	1026
pk_1053	wt_1053	cds1_1058	ORI1033|ORI1034	1047		1051|1052	1051|1052		1026
pk_1054	wt_1054					1053	1053		1027
pk_1055	wt_1055	cds1_1059				1053	1053		1027
pk_1056	wt_1056	cds1_1059|cds1_1060	ORI1035	1048					1028
pk_1057	wt_1057		ORI1035	1048		1054	1054	1015	1028
pk_1058	wt_1058	cds1_1061	ORI1036|ORI1037	1049		1055	1055	1016	1029
pk_1059	wt_1059	cds1_1061|cds1_1062	ORI1036|ORI1037	1049		1055	1055	1016	1029
pk_1060	wt_1060	cds1_1063						1017	1030
pk_1061	wt_1061	cds1_1063|cds1_1064						1017	1030
pk_1062	wt_1062	cds1_1065	ORI1038	1050		1056	1056		1031
pk_1063	wt_1063	cds1_1065|cds1_1066	ORI1038|ORI1039					1018	1032
pk_1064	wt_1064	cds1_1067	ORI1040	1051					1033
pk_1065	wt_1065	cds1_1068	ORI1040|ORI1041	1051				1019	1033
pk_1066	wt_1066	cds1_1070	ORI1043|ORI1044	1053		1058	1058	1020	1035
pk_1067	wt_1067	cds1_1071	ORI1043|ORI1044	1053|1054		1059		1021
pk_1068	wt_1068	cds1_1072	ORI1044|ORI1045|ORI1046	1055		1059|1060	1060	1021	1036
pk_1069	wt_1069	cds1_1072	ORI1045|ORI1046	1055		1060	1060		1036
pk_1070	wt_1070	cds1_1073							1037
pk_1071	wt_1071	cds1_1074	ORI1047			1061	1061	1022	1038
pk_1072	wt_1072	cds1_1075				1062	1062
pk_1073	wt_1073	cds1_1076|cds1_1077	ORI1048					1023
pk_1074	wt_1074	cds1_1077|cds1_1078
pk_1075	wt_1075	cds1_1079	ORI1049	1056
pk_1076	wt_1076	cds1_1080	ORI1049	1056		1064	1064	1024	1039
pk_1077	wt_1077	cds1_1081
pk_1078	wt_1078	cds1_1081|cds1_1082	ORI1050	1057		1065	1065		1040
pk_1079	wt_1079	cds1_1082|cds1_1083	ORI1050|ORI1051	1057		1065|1066	1065|1066		1040
pk_1080	wt_1080	cds1_1084	ORI1052	1058				1025	1041
pk_1081	wt_1081	cds1_1085|cds1_1086
pk_1082	wt_1082	cds1_1087						1026
pk_1083	wt_1083	cds1_1088|cds1_1089							1042
pk_1084	wt_1084	cds1_1088|cds1_1089
pk_1085	wt_1085	cds1_1090|cds1_1091	ORI1053|ORI1054	1060|1061		1068|1069	1069		1043
pk_1086	wt_1086	cds1_1092	ORI1055					1027	1044
pk_1087	wt_1087	cds1_1093		1062		1070|1071	1071	1028	1045
pk_1088	wt_1088	cds1_1094		1062		1070|1071	1071	1028	1045
pk_1089	wt_1089	cds1_1095						1029	1046
pk_1090	wt_1090	cds1_1096|cds1_1097		1063		1072|1073	1072|1073|1074
pk_1091	wt_1091	cds1_1098|cds1_1099	ORI1056	1064		1075	1075	1030	1047
pk_1092	wt_1092	cds1_1100|cds1_1101|cds1_1102				1076	1076		1048
pk_1093	wt_1093	cds1_1103	ORI1057	1065|1066		1077	1077		1049
pk_1094	wt_1094	cds1_1104	ORI1058
pk_1095	wt_1095	cds1_1105	ORI1058|ORI1059	1067		1078	1078		1050
pk_1096	wt_1096							1031
pk_1097	wt_1097	cds1_1107|cds1_1108	ORI1060|ORI1061	1068					1051
pk_1098	wt_1098	cds1_1107|cds1_1108	ORI1060|ORI1061	1068		1079	1079		1051
pk_1099	wt_1099	cds1_1110							1052
pk_1100	wt_1100	cds1_1110|cds1_1111	ORI1062	1069		1080	1080	1032	1052
pk_1101	wt_1101	cds1_1111|cds1_1112	ORI1062
pk_1102	wt_1102	cds1_1113	ORI1063|ORI1064|ORI1065	1070|1071|1072	1070	1081|1082	1081|1082	1033	1053
pk_1103	wt_1103	cds1_1113	ORI1064|ORI1065|ORI1066	1071|1072|1073		1083	1083	1034	1054
pk_1104	wt_1104		ORI1067			1084|1085	1084|1085	1034
pk_1105	wt_1105	cds1_1114|cds1_1115	ORI1068	1074		1085|1086	1085|1086		1055
pk_1106	wt_1106	cds1_1116	ORI1069|ORI1070	1075		1087	1087	1035	1056
pk_1107	wt_1107	cds1_1117	ORI1071|ORI1072	1076|1077		1088	1088	1036	1057
pk_1108	wt_1108	cds1_1117	ORI1072	1077		1089	1089	1036
pk_1109	wt_1109	cds1_1118				1089	1089
pk_1110	wt_1110	cds1_1119	ORI1073	1078|1079		1090	1090		1058
pk_1111	wt_1111	cds1_1120	ORI1074|ORI1075	1080	1080	1091|1092	1091|1092
pk_1112	wt_1112	cds1_1120|cds1_1121	ORI1075|ORI1076	1080|1081|1082	1080	1092|1093|1094	1092|1093|1094	1037	1059
pk_1113	wt_1113			1083
pk_1114	wt_1114	cds1_1122|cds1_1123	ORI1077	1083				1038	1060
pk_1115	wt_1115	cds1_1124				1097|1098	1097|1098		1061
pk_1116	wt_1116	cds1_1126	ORI1078			1099	1099		1062
pk_1117	wt_1117	cds1_1127				1100	1100		1063
pk_1118	wt_1118	cds1_1128	ORI1079	1085		1101|1102	1101|1102	1039	1064
pk_1119	wt_1119	cds1_1129	ORI1080	1086		1103	1103	1040	1065
pk_1120	wt_1120	cds1_1130|cds1_1131	ORI1081	1087|1088		1104			1066
pk_1121	wt_1121	cds1_1131|cds1_1132	ORI1081	1088		1104			1066
pk_1122	wt_1122	cds1_1132		1089				1041
pk_1123	wt_1123	cds1_1133		1089				1041
pk_1124	wt_1124	cds1_1134	ORI1082	1090|1091		1105	1105	1042	1067
pk_1125	wt_1125	cds1_1137|cds1_1138	ORI1085|ORI1086					1044
pk_1126	wt_1126	cds1_1139|cds1_1140	ORI1086|ORI1087					1046
pk_1127	wt_1127	cds1_1140						1046	1070
pk_1128	wt_1128	cds1_1141	ORI1088	1093		1108	1108	1047	1071
pk_1129	wt_1129	cds1_1142	ORI1089	1094		1108|1109	1108|1109		1072
pk_1130	wt_1130	cds1_1143	ORI1090					1048	1073
pk_1131	wt_1131	cds1_1144	ORI1091	1095		1110|1111	1110|1111	1049
pk_1132	wt_1132	cds1_1145|cds1_1146	ORI1092			1114	1113|1114	1050
pk_1133	wt_1133	cds1_1145|cds1_1146	ORI1092|ORI1093	1096
pk_1134	wt_1134	cds1_1147	ORI1093|ORI1094	1096|1097		1115	1115|1116	1051	1075
pk_1135	wt_1135	cds1_1147	ORI1093|ORI1094	1096|1097		1115|1116|1117	1115|1116	1051	1075
pk_1136	wt_1136		ORI1094			1117	1117
pk_1137	wt_1137		ORI1094			1118	1118
pk_1138	wt_1138	cds1_1148|cds1_1149|cds1_1150				1120		1052
pk_1139	wt_1139	cds1_1150|cds1_1151						1053	1077
pk_1140	wt_1140	cds1_1151|cds1_1152						1053
pk_1141	wt_1141	cds1_1152	ORI1096
pk_1142	wt_1142	cds1_1153	ORI1096	1099		1121	1121	1054	1078
pk_1143	wt_1143	cds1_1154	ORI1097	1100		1122	1122		1079
pk_1144	wt_1144		ORI1098	1101				1055
pk_1145	wt_1145	cds1_1155	ORI1098	1101		1124	1124	1055	1080
pk_1146	wt_1146	cds1_1157	ORI1099						1082
pk_1147	wt_1147	cds1_1158	ORI1099	1102	1102			1056	1082
pk_1148	wt_1148	cds1_1158	ORI1100	1103					1083
pk_1149	wt_1149	cds1_1159	ORI1100|ORI1102					1057	1084
pk_1150	wt_1150	cds1_1160	ORI1101	1104|1105	1105	1125|1126	1125|1126		1085
pk_1151	wt_1151	cds1_1162
pk_1152	wt_1152	cds1_1162
pk_1153	wt_1153	cds1_1163							1086
pk_1154	wt_1154	cds1_1163							1086
pk_1155	wt_1155	cds1_1166|cds1_1167	ORI1105	1108					1088
pk_1156	wt_1156	cds1_1168|cds1_1169	ORI1106						1089
pk_1157	wt_1157	cds1_1170	ORI1107	1109	1109			1061
pk_1158	wt_1158	cds1_1171	ORI1107	1109	1109	1129	1129	1062	1090
pk_1159	wt_1159	cds1_1171	ORI1108
pk_1160	wt_1160	cds1_1172	ORI1108
pk_1161	wt_1161	cds1_1172	ORI1109	1110|1111		1130|1131	1130|1131	1063	1091
pk_1162	wt_1162	cds1_1173	ORI1110	1112|1113|1114		1132|1133	1132|1133	1064
pk_1163	wt_1163	cds1_1174	ORI1110|ORI1111	1113|1114		1133|1135	1133|1135
pk_1164	wt_1164	cds1_1174|cds1_1175|cds1_1176	ORI1111			1135|1136	1135|1136		1092
pk_1165	wt_1165	cds1_1176				1136	1136		1092
pk_1166	wt_1166	cds1_1178				1138	1138
pk_1167	wt_1167	cds1_1179
pk_1168	wt_1168	cds1_1180|cds1_1181	ORI1113|ORI1114	1116		1139	1139	1066	1094
pk_1169	wt_1169	cds1_1182|cds1_1183	ORI1115					1067
pk_1170	wt_1170	cds1_1183|cds1_1184	ORI1115|ORI1116	1117				1067	1095
pk_1171	wt_1171	cds1_1185|cds1_1186	ORI1121
pk_1172	wt_1172	cds1_1186	ORI1121
pk_1173	wt_1173	cds1_1187	ORI1122			1142	1142	1069	1097
pk_1174	wt_1174	cds1_1187|cds1_1188	ORI1122|ORI1123	1124		1142|1143	1142|1143	1069	1097
pk_1175	wt_1175		ORI1123|ORI1124	1124		1143	1143	1070
pk_1176	wt_1176		ORI1124|ORI1125	1125|1126		1144	1144	1070
pk_1177	wt_1177	cds1_1189|cds1_1190	ORI1125|ORI1126|ORI1127	1125|1126|1127		1144|1145|1146	1144|1146	1071	1098
pk_1178	wt_1178	cds1_1191
pk_1179	wt_1179	cds1_1191|cds1_1192
pk_1180	wt_1180	cds1_1193	ORI1128	1128		1147	1147	1072	1099
pk_1181	wt_1181	cds1_1194						1073
pk_1182	wt_1182	cds1_1195|cds1_1196	ORI1129|ORI1130	1130		1150|1151	1150|1151	1075	1101
pk_1183	wt_1183	cds1_1197|cds1_1198						1076
pk_1184	wt_1184	cds1_1198	ORI1131	1131	1131	1152	1152	1076	1102
pk_1185	wt_1185	cds1_1200
pk_1186	wt_1186	cds1_1201						1078
pk_1187	wt_1187		ORI1133	1133		1154|1155|1156	1154|1155|1156	1079	1104|1105
pk_1188	wt_1188	cds1_1202	ORI1134	1134		1157|1158	1158	1080
pk_1189	wt_1189	cds1_1203	ORI1134|ORI1135	1134		1159|1160	1159|1160	1081	1106
pk_1190	wt_1190					1161	1161	1082	1107
pk_1191	wt_1191	cds1_1206	ORI1136	1135	1135	1163	1163
pk_1192	wt_1192	cds1_1206|cds1_1207	ORI1136|ORI1137	1135|1136	1135	1163|1164	1163|1164	1083	1108
pk_1193	wt_1193	cds1_1207|cds1_1208	ORI1137	1136		1164	1164	1083	1108
pk_1194	wt_1194								1109
pk_1195	wt_1195	cds1_1209|cds1_1210|cds1_1211	ORI1138	1137		1165	1165	1084	1110
pk_1196	wt_1196	cds1_1211
pk_1197	wt_1197	cds1_1212		1138		1166	1166	1085	1111
pk_1198	wt_1198	cds1_1213				1167			1112
pk_1199	wt_1199	cds1_1214|cds1_1215	ORI1139	1139		1168	1168	1086	1113
pk_1200	wt_1200	cds1_1216|cds1_1217	ORI1140	1140		1169|1170	1169|1170		1114|1115
pk_1201	wt_1201	cds1_1217		1140		1170|1171	1170|1171		1115
pk_1202	wt_1202	cds1_1218|cds1_1219	ORI1141			1172|1173	1172|1173		1116
pk_1203	wt_1203	cds1_1219	ORI1141|ORI1142			1173	1173		1116
pk_1204	wt_1204	cds1_1220	ORI1142
pk_1205	wt_1205	cds1_1220|cds1_1221	ORI1143					1087	1117
pk_1206	wt_1206	cds1_1222	ORI1144
pk_1207	wt_1207	cds1_1223	ORI1145						1119
pk_1208	wt_1208	cds1_1224	ORI1147	1142		1175	1175	1088
pk_1209	wt_1209	cds1_1226	ORI1149	1143					1120
pk_1210	wt_1210	cds1_1227	ORI1149	1143		1176	1176		1120
pk_1211	wt_1211	cds1_1229		1144					1122
pk_1212	wt_1212		ORI1152	1145		1178	1178	1091	1123
pk_1213	wt_1213	cds1_1232|cds1_1233	ORI1153	1146		1179	1179	1092	1124
pk_1214	wt_1214	cds1_1234	ORI1154			1180	1180		1125
pk_1215	wt_1215	cds1_1235	ORI1155			1181	1181	1093	1126|1127
pk_1216	wt_1216	cds1_1236|cds1_1237	ORI1156|ORI1157	1147		1182	1182
pk_1217	wt_1217	cds1_1238				1184	1184
pk_1218	wt_1218	cds1_1239|cds1_1240	ORI1158|ORI1159			1185	1185	1095	1129|1130
pk_1219	wt_1219	cds1_1240|cds1_1241	ORI1158|ORI1159					1095	1130
pk_1220	wt_1220	cds1_1241|cds1_1242	ORI1160	1149
pk_1221	wt_1221	cds1_1243	ORI1160|ORI1161	1149|1150		1186	1186		1131
pk_1222	wt_1222	cds1_1243|cds1_1244	ORI1161	1150		1187	1187		1131
pk_1223	wt_1223	cds1_1244|cds1_1245		1151		1187	1187
pk_1224	wt_1224	cds1_1246	ORI1162	1152	1152	1188	1188	1096	1132
pk_1225	wt_1225	cds1_1246|cds1_1247	ORI1162	1152	1152	1188	1188	1096|1097	1132
pk_1226	wt_1226	cds1_1247	ORI1162|ORI1163	1152|1153	1152|1153	1188	1188	1097	1133
pk_1227	wt_1227	cds1_1248	ORI1163	1153	1153				1133
pk_1228	wt_1228	cds1_1248
pk_1229	wt_1229	cds1_1250	ORI1164	1154		1189	1189		1134
pk_1230	wt_1230	cds1_1251
pk_1231	wt_1231	cds1_1252	ORI1165|ORI1166					1098	1135|1136
pk_1232	wt_1232	cds1_1254	ORI1167			1191	1191	1099|1100
pk_1233	wt_1233	cds1_1255	ORI1167			1192	1192	1100	1137
pk_1234	wt_1234	cds1_1256	ORI1168	1156	1156	1193	1193	1101	1138
pk_1235	wt_1235	cds1_1257|cds1_1258	ORI1169	1157|1158					1139
pk_1236	wt_1236
pk_1237	wt_1237	cds1_1260|cds1_1261	ORI1170	1159		1195	1195		1140
pk_1238	wt_1238	cds1_1262|cds1_1263						1102	1141
pk_1239	wt_1239	cds1_1263
pk_1240	wt_1240	cds1_1264	ORI1171	1160		1196	1196	1103	1142
pk_1241	wt_1241	cds1_1264|cds1_1265	ORI1171	1160		1196	1196	1103	1142
pk_1242	wt_1242	cds1_1265							1143
pk_1243	wt_1243		ORI1172|ORI1173	1161|1162		1197	1197		1144
pk_1244	wt_1244	cds1_1266|cds1_1267	ORI1173	1162		1197	1197		1144
pk_1245	wt_1245	cds1_1267|cds1_1268	ORI1174|ORI1175	1163|1164		1198|1199|1200|1201	1198|1199|1200|1201	1104	1145
pk_1246	wt_1246	cds1_1269	ORI1176	1165|1166|1167		1202|1204	1202|1203		1146
pk_1247	wt_1247			1169|1170|1171|1172		1207		1105|1106	1147
pk_1248		cds1_1017	ORI1007
pk_1249		cds1_1020	ORI1009
pk_1250		cds1_1024	ORI1012	1029		1026	1026		1012
pk_1251		cds1_1029						1006
pk_1252		cds1_1035	ORI1020	1035		1036	1036		1017
pk_1253		cds1_1054	ORI1031
pk_1254		cds1_1069	ORI1041|ORI1042	1052		1057	1057	1019	1034
pk_1255		cds1_1106	ORI1059	1067		1078	1078	1031
pk_1256		cds1_1109
pk_1257		cds1_1125
pk_1258		cds1_1135	ORI1083
pk_1259		cds1_1136	ORI1084	1092		1106	1106	1043	1068
pk_1260		cds1_1156							1081
pk_1261		cds1_1161		1105	1105	1126	1126	1058	1085
pk_1262		cds1_1164	ORI1103|ORI1104	1106|1107		1127	1127	1059	1087
pk_1263		cds1_1165	ORI1103|ORI1104	1106|1107		1127|1128	1127|1128	1059|1060	1087
pk_1264		cds1_1177	ORI1112	1115		1137	1137	1065	1093
pk_1265		cds1_1199	ORI1131|ORI1132	1131|1132	1131	1152|1153	1152|1153	1077	1102|1103
pk_1266		cds1_1204	ORI1135
pk_1267		cds1_1205	ORI1136	1135	1135	1161|1162	1161|1162	1082	1107
pk_1268		cds1_1225	ORI1148	1142		1175	1175	1089
pk_1269		cds1_1228	ORI1149			1177	1177	1090	1121
pk_1270		cds1_1230
pk_1271		cds1_1231	ORI1153					1092	1124
pk_1272		cds1_1249
pk_1273		cds1_1253	ORI1166	1155		1190	1190	1098|1099	1136
pk_1274		cds1_1259		1158		1194	1194
pk_2001	wt_2001	cds1_2001		1002|1003|1004	1002|1003	2002	2001|2002
pk_2002	wt_2002	cds1_2002	ORI2001	2001|2002|2003|2004|2005		2008|2009|2010|2011	2009|2011	2001	2001
pk_2003	wt_2003	cds1_2004	ORI2003|ORI2004	2011|2012		2016|2017	2016|2017	2002	2003
pk_2004	wt_2004	cds1_2009	ORI2005					2004	2005
pk_2005	wt_2005	cds1_2010|cds1_2011	ORI2005|ORI2006	2015|2016		2021|2022	2021|2022	2005
pk_2006	wt_2006	cds1_2013	ORI2008	2017					2007
pk_2007	wt_2007	cds1_2015|cds1_2016	ORI2010			2027	2027		2008
pk_2008	wt_2008	cds1_2017
pk_2009	wt_2009	cds1_2018						2007
pk_2010	wt_2010	cds1_2018|cds1_2019	ORI2011	2020				2007	2009
pk_2011	wt_2011	cds1_2020		2021
pk_2012	wt_2012	cds1_2021	ORI2012|ORI2013	2022|2023	2022	2028	2028		2010
pk_2013	wt_2013	cds1_2022				2029	2029	2008	2011
pk_2014	wt_2014	cds1_2023|cds1_2024	ORI2014
pk_2015	wt_2015	cds1_2024	ORI2014|ORI2015	2024		2031|2032	2030|2032	2009	2012
pk_2016	wt_2016	cds1_2025				2033	2033	2010
pk_2017	wt_2017	cds1_2025						2011	2013
pk_2018	wt_2018	cds1_2027	ORI2017|ORI2018	2026	2026	2035	2035	2012	2014
pk_2019	wt_2019	cds1_2028	ORI2019
pk_2020	wt_2020	cds1_2029|cds1_2030	ORI2019|ORI2020	2027					2015
pk_2021	wt_2021		ORI2021	2028		2037|2038	2037|2038	2013	2016
pk_2022	wt_2022	cds1_2032	ORI2023			2039	2039
pk_2023	wt_2023	cds1_2034	ORI2024	2029		2042	2042		2018
pk_2024	wt_2024	cds1_2035|cds1_2036	ORI2024|ORI2025	2029				2014|2015
pk_2025	wt_2025	cds1_2038	ORI2026						2019
pk_2026	wt_2026	cds1_2039	ORI2026	2030		2043|2044	2043	2016	2020
pk_2027	wt_2027	cds1_2040
pk_2028	wt_2028	cds1_2043	ORI2028|ORI2029	2034				2018	2022
pk_2029	wt_2029	cds1_2044	ORI2030	2035|2036		2049|2050|2051	2049|2050|2051		2023
pk_2030	wt_2030	cds1_2045|cds1_2046
pk_2031	wt_2031	cds1_2047	ORI2031	2037					2024
pk_2032	wt_2032	cds1_2048|cds1_2049	ORI2032
pk_2033	wt_2033	cds1_2051	ORI2033			2053	2053		2026
pk_2034	wt_2034	cds1_2052|cds1_2053				2053	2053
pk_2035	wt_2035	cds1_2053	ORI2034	2038		2054	2054	2019	2027
pk_2036	wt_2036	cds1_2055|cds1_2056	ORI2035	2039		2055	2055	2020
pk_2037	wt_2037	cds1_2057	ORI2036|ORI2037	2040		2056	2056	2021
pk_2038	wt_2038	cds1_2057|cds1_2058	ORI2036|ORI2037	2040				2021
pk_2039	wt_2039	cds1_2062	ORI2038
pk_2040	wt_2040	cds1_2062|cds1_2063	ORI2038|ORI2039	2041	2041	2057|2058	2057|2058	2023	2029
pk_2041	wt_2041	cds1_2064|cds1_2065	ORI2042	2044	2044	2061	2061		2030
pk_2042	wt_2042	cds1_2066	ORI2043	2045
pk_2043	wt_2043	cds1_2068|cds1_2069
pk_2044	wt_2044	cds1_2070|cds1_2071				2064		2026
pk_2045	wt_2045	cds1_2071	ORI2045			2065	2065	2026	2032
pk_2046	wt_2046	cds1_2072|cds1_2073						2027	2033
pk_2047	wt_2047	cds1_2073	ORI2046|ORI2047	2047		2066	2066		2033
pk_2048	wt_2048	cds1_2075	ORI2048
pk_2049	wt_2049	cds1_2076				2069	2069		2035
pk_2050	wt_2050	cds1_2077|cds1_2078
pk_2051	wt_2051	cds1_2078|cds1_2079	ORI2049	2049	2049			2029
pk_2052	wt_2052	cds1_2081		2051		2072	2072	2031
pk_2053	wt_2053		ORI2051	2051		2072	2072	2031
pk_2054	wt_2054		ORI2053|ORI2054			2073|2074	2073|2074
pk_2055	wt_2055		ORI2055	2060|2061		2075	2075
pk_2056	wt_2056		ORI2056			2077	2077	2033
pk_2057	wt_2057	cds1_2085						2034	2039
pk_2058	wt_2058	cds1_2086	ORI2057			2078	2078		2039
pk_2059	wt_2059	cds1_2086	ORI2057						2040
pk_2060	wt_2060		ORI2058			2079	2079	2035	2040
pk_2061	wt_2061		ORI2058|ORI2059			2079	2079	2035|2036
pk_2062	wt_2062	cds1_2087	ORI2059			2080	2080	2036	2041
pk_2063	wt_2063	cds1_2088
pk_2064	wt_2064	cds1_2089
pk_2065	wt_2065	cds1_2090	ORI2060	2062		2081	2081		2042
pk_2066	wt_2066							2037
pk_2067	wt_2067	cds1_2092|cds1_2093						2038	2043
pk_2068	wt_2068		ORI2061|ORI2062			2083|2084	2083|2084	2039	2044
pk_2069	wt_2069	cds1_2095	ORI2063			2085	2085		2045
pk_2070	wt_2070	cds1_2095|cds1_2096|cds1_2097
pk_2071	wt_2071	cds1_2098	ORI2064|ORI2065	2063|2064		2086	2086	2040	2046
pk_2072	wt_2072	cds1_2099|cds1_2100|cds1_2101	ORI2066	2065		2087	2087	2041	2047
pk_2073	wt_2073	cds1_2101|cds1_2102	ORI2067	2066		2088	2088		2048
pk_2074	wt_2074	cds1_2103		2067	2067	2089	2089
pk_2075	wt_2075	cds1_2104	ORI2068|ORI2069|ORI2070	2068|2069|2070	2068	2090|2091|2093	2090|2091|2092|2093	2042	2049|2050
pk_2076	wt_2076	cds1_2105|cds1_2106	ORI2071					2043
pk_2077	wt_2077	cds1_2106	ORI2071|ORI2072|ORI2073			2095	2095	2043	2051
pk_2078	wt_2078	cds1_2107	ORI2072|ORI2073	2072	2072	2096	2096	2044	2051
pk_2079	wt_2079	cds1_2108	ORI2074						2052
pk_2080	wt_2080	cds1_2108|cds1_2109							2052|2053
pk_2081	wt_2081	cds1_2109|cds1_2110	ORI2075					2045	2053|2054
pk_2082	wt_2082	cds1_2110|cds1_2111	ORI2075	2073		2097	2097	2045	2054
pk_2083	wt_2083	cds1_2112|cds1_2113				2098	2098	2046
pk_2084	wt_2084	cds1_2113|cds1_2114
pk_2085	wt_2085	cds1_2115	ORI2076|ORI2077	2074		2099	2099	2047	2056
pk_2086	wt_2086	cds1_2115|cds1_2116	ORI2076|ORI2077	2074		2099	2099	2047	2056
pk_2087	wt_2087	cds1_2116|cds1_2117				2100	2100		2057
pk_2088	wt_2088	cds1_2118					2100		2057
pk_2089	wt_2089	cds1_2119	ORI2078
pk_2090	wt_2090	cds1_2120		2075		2101	2101	2048	2058
pk_2091	wt_2091	cds1_2121		2075		2101	2101		2058
pk_2092	wt_2092	cds1_2122	ORI2079|ORI2080	2076		2102	2102	2049	2059
pk_2093	wt_2093	cds1_2123|cds1_2124	ORI2080	2076					2060
pk_2094	wt_2094	cds1_2125
pk_2095	wt_2095	cds1_2126		2077				2050	2061
pk_2096	wt_2096	cds1_2127	ORI2081			2103|2104	2103|2104
pk_2097	wt_2097	cds1_2128	ORI2082	2078|2079		2105	2105		2062
pk_2098	wt_2098			2079|2080	2080	2106	2106	2051|2052	2063
pk_2099	wt_2099		ORI2083	2080|2081	2080	2106|2107	2106|2107	2052	2063
pk_2100	wt_2100	cds1_2129	ORI2083|ORI2084	2081		2107	2107
pk_2101	wt_2101	cds1_2130	ORI2085			2108
pk_2102	wt_2102	cds1_2131	ORI2085	2082|2083		2109	2109		2064
pk_2103	wt_2103	cds1_2132|cds1_2133	ORI2086					2053	2065
pk_2104	wt_2104	cds1_2134	ORI2087	2084		2110	2110		2066
pk_2105	wt_2105		ORI2088	2085		2111	2111	2054	2067
pk_2106	wt_2106	cds1_2136|cds1_2137	ORI2089
pk_2107	wt_2107	cds1_2137|cds1_2138	ORI2089|ORI2090|ORI2091	2086	2086	2112	2112	2055	2068
pk_2108	wt_2108	cds1_2138|cds1_2139	ORI2090|ORI2091|ORI2092	2086|2087	2086|2087	2112|2113	2112|2113	2055	2068
pk_2109	wt_2109	cds1_2139|cds1_2140	ORI2092	2087	2087	2113	2113
pk_2110	wt_2110	cds1_2140		2088	2088	2114	2114		2069
pk_2111	wt_2111	cds1_2141						2056
pk_2112	wt_2112
pk_2113	wt_2113	cds1_2142
pk_2114	wt_2114	cds1_2143	ORI2093	2089	2089	2115|2116	2115		2070
pk_2115	wt_2115	cds1_2145|cds1_2146	ORI2094	2090|2091		2117	2117	2057	2071
pk_2116	wt_2116	cds1_2147
pk_2117	wt_2117	cds1_2148	ORI2095	2092		2118	2118	2058	2072
pk_2118	wt_2118	cds1_2150						2059
pk_2119	wt_2119	cds1_2150	ORI2096					2059
pk_2120	wt_2120	cds1_2151|cds1_2152	ORI2096	2094		2119	2119		2073|2074
pk_2121	wt_2121	cds1_2153	ORI2097|ORI2098					2060	2075
pk_2122	wt_2122	cds1_2154	ORI2098	2095		2120	2120	2060	2075
pk_2123	wt_2123	cds1_2154|cds1_2155
pk_2124	wt_2124	cds1_2156	ORI2099	2096	2096			2061	2076|2077
pk_2125	wt_2125	cds1_2157	ORI2100	2096|2097	2096	2121|2122	2121|2122		2077|2078
pk_2126	wt_2126	cds1_2158	ORI2100	2097		2122	2122		2078
pk_2127	wt_2127	cds1_2158|cds1_2159		2098
pk_2128	wt_2128	cds1_2159|cds1_2160	ORI2101
pk_2129	wt_2129	cds1_2161|cds1_2162	ORI2101	2099				2062	2079
pk_2130	wt_2130	cds1_2162
pk_2131	wt_2131	cds1_2163
pk_2132	wt_2132	cds1_2164	ORI2102	2100		2123	2123		2080
pk_2133	wt_2133	cds1_2164							2081
pk_2134	wt_2134		ORI2103	2101		2124	2124		2082
pk_2135	wt_2135	cds1_2165|cds1_2166	ORI2104	2102		2125	2125		2083
pk_2136	wt_2136	cds1_2166	ORI2104	2102		2125	2125		2083
pk_2137	wt_2137	cds1_2168		2104		2127	2127
pk_2138	wt_2138	cds1_2169|cds1_2170	ORI2105|ORI2106	2105		2128	2128	2063	2084
pk_2139	wt_2139	cds1_2172	ORI2107	2106		2129	2129	2064	2085
pk_2140	wt_2140	cds1_2174|cds1_2175	ORI2109			2133|2134	2133|2134	2065	2086
pk_2141	wt_2141	cds1_2176|cds1_2177|cds1_2178	ORI2110					2066
pk_2142	wt_2142	cds1_2178|cds1_2179	ORI2110	2108		2135	2135	2066	2087
pk_2143	wt_2143	cds1_2181	ORI2111	2109		2136	2136	2067	2088
pk_2144	wt_2144	cds1_2183	ORI2112	2111		2138	2138	2068	2089
pk_2145	wt_2145	cds1_2184	ORI2113	2112					2090
pk_2146	wt_2146	cds1_2185	ORI2114	2113					2091
pk_2147	wt_2147	cds1_2187	ORI2115	2114		2140	2140		2092
pk_2148	wt_2148	cds1_2189	ORI2116|ORI2117	2115		2141	2141		2093
pk_2149	wt_2149	cds1_2189|cds1_2190	ORI2116|ORI2117	2115		2141	2141	2069	2093
pk_2150	wt_2150	cds1_2190|cds1_2191				2142	2142	2069
pk_2151	wt_2151	cds1_2192	ORI2118|ORI2119			2143|2144	2143|2144	2070	2094
pk_2152	wt_2152	cds1_2193|cds1_2194	ORI2119|ORI2120|ORI2121	2116		2144	2144	2071	2095
pk_2153	wt_2153	cds1_2195							2096
pk_2154	wt_2154	cds1_2196	ORI2122	2117|2118				2072	2097
pk_2155	wt_2155	cds1_2197	ORI2122|ORI2123	2117|2118|2119		2146	2146	2072	2097|2098
pk_2156	wt_2156	cds1_2197|cds1_2198	ORI2123	2119		2146|2147	2146|2147	2072	2098
pk_2157	wt_2157	cds1_2199	ORI2124	2120|2121		2148	2148	2073	2099
pk_2158	wt_2158					2149|2150	2149|2150	2074
pk_2159	wt_2159	cds1_2201|cds1_2202		2122				2075	2100
pk_2160	wt_2160	cds1_2202	ORI2125	2123		2151	2151	2076	2100
pk_2161	wt_2161	cds1_2203	ORI2125|ORI2126	2123|2124		2151|2152|2153	2151|2152|2153		2101
pk_2162	wt_2162	cds1_2204							2102
pk_2163	wt_2163	cds1_2205						2077	2103
pk_2164	wt_2164
pk_2165	wt_2165	cds1_2206		2125		2154	2154	2078	2104
pk_2166	wt_2166	cds1_2207|cds1_2208	ORI2127	2126				2080	2105
pk_2167	wt_2167	cds1_2210	ORI2128	2127					2106
pk_2168	wt_2168		ORI2129	2128		2156	2156	2081	2107
pk_2169	wt_2169	cds1_2212|cds1_2213	ORI2130|ORI2131			2157	2157	2082	2108
pk_2170	wt_2170	cds1_2213	ORI2130|ORI2131			2157|2158	2157|2158	2082	2108|2109
pk_2171	wt_2171	cds1_2215
pk_2172	wt_2172	cds1_2216|cds1_2217	ORI2132	2129		2160	2160		2110
pk_2173	wt_2173	cds1_2217	ORI2132	2129		2160	2160		2110
pk_2174	wt_2174	cds1_2219				2161	2161
pk_2175	wt_2175	cds1_2220|cds1_2221	ORI2133|ORI2134	2130		2162	2162	2083	2111|2112
pk_2176	wt_2176	cds1_2221	ORI2134						2112
pk_2177	wt_2177	cds1_2222|cds1_2223	ORI2135			2163	2163		2113
pk_2178	wt_2178	cds1_2223	ORI2135|ORI2136	2131|2132		2164|2165	2164|2165	2084	2114
pk_2179	wt_2179	cds1_2224	ORI2136|ORI2137	2132|2133		2166|2167|2168|2169	2166|2167		2115
pk_2180	wt_2180	cds1_2225	ORI2137|ORI2138	2134		2168|2169
pk_2181		cds1_2003	ORI2002	2007|2008|2009|2010		2013	2013|2014		2002
pk_2182		cds1_2005
pk_2183		cds1_2006		2013		2018	2018	2003	2004
pk_2184		cds1_2007		2013|2014		2018|2019	2018	2003	2004
pk_2185		cds1_2008				2020	2020
pk_2186		cds1_2012	ORI2006|ORI2007	2016		2022|2023	2022|2023		2006
pk_2187		cds1_2014	ORI2008|ORI2009	2017|2018|2019		2024|2025|2026	2025|2026	2006	2007
pk_2188		cds1_2026	ORI2016	2025		2034	2034	2011	2013
pk_2189		cds1_2031	ORI2021|ORI2022	2028		2037|2038	2037|2038		2016
pk_2190		cds1_2033	ORI2023			2039|2040|2041	2039|2041		2017
pk_2191		cds1_2037
pk_2192		cds1_2041		2033		2048
pk_2193		cds1_2042	ORI2028	2034					2022
pk_2194		cds1_2050	ORI2032|ORI2033			2052	2052		2025
pk_2195		cds1_2054	ORI2034	2038			2054	2019	2027
pk_2196		cds1_2059
pk_2197		cds1_2060
pk_2198		cds1_2061						2022
pk_2199		cds1_2067	ORI2043|ORI2044	2045|2046		2062	2062	2025	2031
pk_2200		cds1_2074	ORI2047	2047|2048		2066|2067	2066|2067	2028	2034
pk_2201		cds1_2080	ORI2050	2049|2050	2049	2071	2071	2030	2036
pk_2202		cds1_2082	ORI2051|ORI2052|ORI2053|ORI2054	2058|2059	2058	2073	2073	2032	2037
pk_2203		cds1_2083		2060		2074|2075	2074|2075
pk_2204		cds1_2084	ORI2055|ORI2056	2061		2076	2076	2033	2038
pk_2205		cds1_2091				2082	2082	2037
pk_2206		cds1_2094	ORI2062|ORI2063			2084|2085	2084|2085	2039
pk_2207		cds1_2135	ORI2088					2054	2067
pk_2208		cds1_2144	ORI2093	2089	2089	2115|2116
pk_2209		cds1_2149		2093
pk_2210		cds1_2167		2103	2103	2126	2126
pk_2211		cds1_2171		2106
pk_2212		cds1_2173	ORI2108	2107		2130|2131	2130|2131	2064
pk_2213		cds1_2180						2067
pk_2214		cds1_2182	ORI2112	2111		2138	2138		2089
pk_2215		cds1_2186				2139	2139
pk_2216		cds1_2188	ORI2115
pk_2217		cds1_2200		2122		2150	2149|2150	2075	2100
pk_2218		cds1_2209
pk_2219		cds1_2211	ORI2128|ORI2129					2081	2107
pk_2220		cds1_2214	ORI2131			2159	2159		2109
pk_2221		cds1_2218
pk_2222		cds1_2226	ORI2138	2135
pk_3001	wt_3001		ORI3003|ORI3004	3003		3002	3002		3003
pk_3002	wt_3002	cds1_3002	ORI3004	3003		3002	3002	3002	3003
pk_3003	wt_3003	cds1_3002|cds1_3003						3002
pk_3004	wt_3004	cds1_3003	ORI3005|ORI3006	3004	3004
pk_3005	wt_3005	cds1_3004						3003	3005
pk_3006	wt_3006	cds1_3006	ORI3008			3004	3004
pk_3007	wt_3007	cds1_3007	ORI3008|ORI3009	3006		3004|3005	3004|3005	3004	3006
pk_3008	wt_3008	cds1_3008	ORI3009|ORI3010|ORI3011	3006|3007		3006	3006
pk_3009	wt_3009	cds1_3010	ORI3013|ORI3014	3010		3008	3008
pk_3010	wt_3010		ORI3015	3011		3010	3010	3006
pk_3011	wt_3011	cds1_3012	ORI3015|ORI3016					3007	3009
pk_3012	wt_3012	cds1_3013	ORI3017	3012		3011|3012	3011	3008	3010
pk_3013	wt_3013	cds1_3014|cds1_3015	ORI3018	3013				3009
pk_3014	wt_3014	cds1_3016
pk_3015	wt_3015	cds1_3018|cds1_3019						3010
pk_3016	wt_3016	cds1_3018|cds1_3019	ORI3019	3014				3010	3012
pk_3017	wt_3017	cds1_3020|cds1_3021
pk_3018	wt_3018	cds1_3024	ORI3023|ORI3024	3017
pk_3019	wt_3019	cds1_3025|cds1_3026	ORI3025	3018		3017	3017	3013
pk_3020	wt_3020		ORI3027|ORI3028
pk_3021	wt_3021	cds1_3028	ORI3028|ORI3029	3020		3020	3020		3016
pk_3022	wt_3022	cds1_3028	ORI3029	3020		3020	3020		3016
pk_3023	wt_3023	cds1_3029|cds1_3030
pk_3024	wt_3024	cds1_3030	ORI3030	3021		3021	3021		3017
pk_3025	wt_3025	cds1_3032
pk_3026	wt_3026	cds1_3034
pk_3027	wt_3027	cds1_3034						3017
pk_3028	wt_3028	cds1_3035		3023		3023	3023	3018	3019
pk_3029	wt_3029	cds1_3036	ORI3033	3024
pk_3030	wt_3030	cds1_3037|cds1_3038
pk_3031	wt_3031	cds1_3038	ORI3034						3021
pk_3032	wt_3032	cds1_3039	ORI3034						3021
pk_3033	wt_3033	cds1_3039|cds1_3040	ORI3035	3025		3026	3026	3019	3022
pk_3034	wt_3034	cds1_3041	ORI3036	3026		3027	3027
pk_3035	wt_3035	cds1_3043
pk_3036	wt_3036	cds1_3045	ORI3038	3027		3030	3030		3025
pk_3037	wt_3037	cds1_3045|cds1_3046	ORI3038|ORI3039|ORI3040|ORI3041	3028			3031
pk_3038	wt_3038	cds1_3047	ORI3042
pk_3039	wt_3039	cds1_3048	ORI3043					3022|3023	3027
pk_3040	wt_3040	cds1_3049
pk_3041	wt_3041	cds1_3049|cds1_3050
pk_3042	wt_3042	cds1_3051							3029
pk_3043	wt_3043	cds1_3053	ORI3045	3040		3034	3034	3025	3030
pk_3044	wt_3044	cds1_3054	ORI3045|ORI3046	3040|3041		3034|3035	3034|3035	3025|3026	3030|3031
pk_3045	wt_3045	cds1_3055	ORI3047	3042		3036	3036	3027	3032
pk_3046	wt_3046	cds1_3056	ORI3047|ORI3048	3042		3038|3039	3037|3039		3033
pk_3047	wt_3047	cds1_3057	ORI3048|ORI3049	3043	3043	3038|3039|3040	3039|3040	3028	3033
pk_3048	wt_3048	cds1_3059						3029
pk_3049	wt_3049		ORI3051
pk_3050	wt_3050	cds1_3062	ORI3052	3046		3043	3043	3031	3036
pk_3051	wt_3051		ORI3053|ORI3054	3047		3045
pk_3052	wt_3052		ORI3055			3047	3047		3039
pk_3053	wt_3053	cds1_3065	ORI3055|ORI3056	3048		3047|3048	3047|3048
pk_3054	wt_3054	cds1_3066	ORI3056|ORI3057	3048|3049		3048|3049	3048|3049	3032|3033	3040
pk_3055	wt_3055	cds1_3067
pk_3056	wt_3056	cds1_3068|cds1_3069|cds1_3070	ORI3058
pk_3057	wt_3057	cds1_3070|cds1_3071	ORI3058			3050|3051	3050|3051	3034
pk_3058	wt_3058	cds1_3072|cds1_3073	ORI3061	3053	3053	3055
pk_3059	wt_3059	cds1_3072|cds1_3073	ORI3061|ORI3062	3053	3053	3055	3056	3036	3042
pk_3060	wt_3060	cds1_3074	ORI3062|ORI3063	3054		3057	3057	3036
pk_3061	wt_3061
pk_3062	wt_3062	cds1_3076	ORI3064			3059	3059		3044
pk_3063	wt_3063	cds1_3078	ORI3065|ORI3066	3057|3058	3057	3063|3064	3063|3064	3039	3046
pk_3064	wt_3064		ORI3067			3065	3065
pk_3065	wt_3065	cds1_3079				3066	3066	3040	3047
pk_3066	wt_3066	cds1_3080	ORI3069			3069	3069	3041	3048
pk_3067	wt_3067	cds1_3081	ORI3069|ORI3070			3069	3069		3048
pk_3068	wt_3068	cds1_3081|cds1_3082	ORI3070
pk_3069	wt_3069	cds1_3082
pk_3070	wt_3070	cds1_3083|cds1_3084	ORI3071
pk_3071	wt_3071	cds1_3085	ORI3072	3060		3070|3072|3073	3070|3073
pk_3072	wt_3072	cds1_3086|cds1_3087				3076|3077	3076|3077
pk_3073	wt_3073	cds1_3087|cds1_3088	ORI3074	3061|3062	3062	3078	3078	3044	3051
pk_3074	wt_3074	cds1_3089	ORI3076					3046	3052
pk_3075	wt_3075	cds1_3090	ORI3076					3046	3052
pk_3076	wt_3076	cds1_3090|cds1_3091
pk_3077	wt_3077		ORI3077					3047
pk_3078	wt_3078	cds1_3093	ORI3077	3064		3079	3079	3047	3053
pk_3079	wt_3079	cds1_3093	ORI3077|ORI3078	3064		3079	3079	3048	3053
pk_3080	wt_3080	cds1_3094	ORI3078
pk_3081	wt_3081	cds1_3095				3080	3080
pk_3082	wt_3082	cds1_3096	ORI3079	3065		3081	3081	3049	3054
pk_3083	wt_3083	cds1_3098	ORI3080	3066		3082|3083	3082|3083		3055
pk_3084	wt_3084	cds1_3100	ORI3081
pk_3085	wt_3085	cds1_3100|cds1_3101	ORI3082	3067					3057
pk_3086	wt_3086	cds1_3101	ORI3082|ORI3083	3067|3068		3084	3084		3057|3058
pk_3087	wt_3087	cds1_3102						3051
pk_3088	wt_3088								3059
pk_3089	wt_3089	cds1_3103	ORI3084|ORI3085	3069					3059
pk_3090		cds1_3001	ORI3002|ORI3003						3002
pk_3091		cds1_3005							3005
pk_3092		cds1_3009	ORI3010|ORI3011|ORI3012	3008|3009		3007	3007	3005	3007
pk_3093		cds1_3011	ORI3013|ORI3014	3010		3008|3009	3008|3009		3008
pk_3094		cds1_3017
pk_3095		cds1_3022	ORI3020|ORI3021	3015|3016		3014|3015	3014|3015	3011	3013
pk_3096		cds1_3023	ORI3021|ORI3022	3016		3015	3015		3013
pk_3097		cds1_3027	ORI3028	3019		3019	3019	3014	3015
pk_3098		cds1_3031	ORI3030	3021		3021	3021	3015	3017
pk_3099		cds1_3033	ORI3031	3022		3022	3022		3018
pk_3100		cds1_3042	ORI3036|ORI3037	3026		3029	3029	3020
pk_3101		cds1_3044							3024
pk_3102		cds1_3052							3029
pk_3103		cds1_3058	ORI3049|ORI3050	3043|3044	3043|3044	3040|3041	3040|3041	3028	3034
pk_3104		cds1_3060	ORI3051	3045		3042	3042	3029	3035
pk_3105		cds1_3061						3030
pk_3106		cds1_3063	ORI3052|ORI3053	3047		3044|3045	3044|3045		3037
pk_3107		cds1_3064	ORI3054			3046	3046		3038
pk_3108		cds1_3075
pk_3109		cds1_3077	ORI3064|ORI3065	3055|3056|3057	3055|3056|3057	3060|3061|3062	3060|3061|3062	3038	3045
pk_3110		cds1_3092
pk_3111		cds1_3097	ORI3079|ORI3080	3065		3081	3081	3049	3054
pk_3112		cds1_3099	ORI3081					3050	3056
Note: A window of 12-Kb distance is applied for analysis of overlapping peaks
