# Supplementary material for: Global Profiling of DNA Replication Timing and Efficiency Reveals that Efficient Replication/Firing Occurs Late during S-Phase in S. pombe
Source: PLoS One. 2007 Aug 8;2(8):e722. doi: 10.1371/journal.pone.0000722 (PMC1934932; doi:10.1371/journal.pone.0000722)
Supplement: Table S3 — Profiles of replication timing and efficiency in cds1 cells (0.29 MB DOC) [file pone.0000722.s003.doc]

Table S3. Profiles of DNA replication timing and efficiency in cds1-null cells
Locus_ID	Chr_ID	Position	T-0	T-50	T-100	Dleta-T	Fitting_FDR	Efficiency
c212_100011	1	185	35	92.5	150	115	8.02E-20	0.347826087
c212_100009	1	8279	35	90	145	110	6.39E-23	0.363636364
c212_100008	1	12914	45	87.5	130	85	5.16E-15	0.470588235
c212_100007	1	14235	30	82.5	135	105	1.75E-13	0.380952381
c212_100006	1	18423	35	85	135	100	2.91E-17	0.4
c212_100003	1	23868	15	95	175	160	3.23E-16	0.25
c212_100002	1	27385	30	100	170	140	1.06E-08	0.285714286
c977_100016	1	35207	30	100	170	140	1.27E-22	0.285714286
c977_100022	1	54069	45	95	145	100	5.15E-19	0.4
c977_100023	1	56965	50	92.5	135	85	1.28E-19	0.470588235
c977_100024	1	58319	50	92.5	135	85	2.02E-21	0.470588235
c977_100025	1	59214	45	90	135	90	9.46E-19	0.444444444
c977_100026	1	60747	40	102.5	165	125	2.44E-16	0.32
c977_100027	1	64513	30	102.5	175	145	2.06E-12	0.275862069
c977_100028	1	65810	25	105	185	160	7.12E-14	0.25
c977_100029	1	69630	20	87.5	155	135	1.84E-24	0.296296296
c977_100030	1	78496	25	87.5	150	125	6.79E-20	0.32
c977_100031	1	85444	25	85	145	120	2.63E-20	0.333333333
c977_100032	1	86699	25	92.5	160	135	3.04E-16	0.296296296
c977_100033	1	89462	15	92.5	170	155	1.69E-20	0.258064516
c977_100034	1	93389	55	110	165	110	5.64E-11	0.363636364
c977_100035	1	97209	55	107.5	160	105	1.28E-10	0.380952381
c977_100036	1	101986	82.5	116.25	150	67.5	9.66E-21	0.592592593
c977_100037	1	102726					0.00109095
c977_100038	1	105144	0	86.25	172.5	172.5	9.52E-22	0.231884058
c977_100039	1	109882	0	97.5	195	195	2.40E-17	0.205128205
c977_100040	1	110865	0	105	210	210	1.71E-06	0.19047619
c977_100041	1	111914	10	110	210	200	2.75E-15	0.2
c977_100042	1	114075	20	100	180	160	1.38E-19	0.25
c977_100043	1	116441	20	92.5	165	145	2.60E-22	0.275862069
c977_100044	1	118801	15	100	185	170	1.64E-20	0.235294118
c977_100045	1	119234	5	92.5	180	175	6.40E-19	0.228571429
c977_100046	1	121634	30	102.5	175	145	2.11E-08	0.275862069
c977_100047	1	124735	40	95	150	110	1.65E-14	0.363636364
c977_100048	1	127640	50	105	160	110	3.81E-12	0.363636364
c977_100049	1	128149	35	100	165	130	2.45E-14	0.307692308
c977_100050	1	131717	25	107.5	190	165	2.00E-15	0.242424242
c977_100051	1	132372	30	110	190	160	8.90E-16	0.25
c977_100052	1	141121	20	107.5	195	175	5.51E-15	0.228571429
c977_100053	1	141984	35	105	175	140	1.61E-11	0.285714286
c977_100054	1	145275	35	105	175	140	5.36E-13	0.285714286
c977_100055	1	145875	50	105	160	110	5.57E-17	0.363636364
c977_100056	1	148310	45	107.5	170	125	1.06E-17	0.32
c977_100057	1	149320	30	100	170	140	7.15E-16	0.285714286
c977_100058	1	153416	25	102.5	180	155	4.94E-14	0.258064516
c977_100059	1	155262	20	97.5	175	155	7.28E-18	0.258064516
c977_100060	1	155835	25	100	175	150	1.27E-20	0.266666667
c977_100061	1	157603	20	107.5	195	175	3.37E-20	0.228571429
c977_100062	1	160179	25	107.5	190	165	0.000397543	0.242424242
c977_100063	1	161085	20	112.5	205	185	3.28E-20	0.216216216
c977_100064	1	161898	25	115	205	180	2.89E-14	0.222222222
c977_100065	1	164870	10	110	210	200	1.71E-14	0.2
c977_100066	1	166503	15	105	195	180	3.00E-19	0.222222222
c977_100067	1	167434	5	92.5	180	175	8.02E-16	0.228571429
c977_100068	1	169845	10	100	190	180	1.76E-12	0.222222222
c977_101474	1	171902	20	105	190	170	1.01E-09	0.235294118
c977_100069	1	176039	35	105	175	140	3.69E-16	0.285714286
c977_100070	1	180143	45	100	155	110	5.23E-17	0.363636364
c977_100071	1	181563	35	87.5	140	105	8.86E-12	0.380952381
c977_100072	1	182268	35	90	145	110	1.77E-10	0.363636364
c977_100073	1	183971	20	87.5	155	135	2.59E-18	0.296296296
c977_100074	1	188037	35	102.5	170	135	1.04E-12	0.296296296
c977_100075	1	190770	20	105	190	170	1.27E-21	0.235294118
c977_100076	1	191978	20	115	210	190	8.72E-17	0.210526316
c977_100077	1	193226	20	122.5	225	205	1.67E-07	0.195121951
c977_100078	1	195088	40	107.5	175	135	7.54E-07	0.296296296
c977_101476	1	197220	70	105	140	70	1.19E-10	0.571428571
c977_100003	1	200063	60	102.5	145	85	4.05E-07	0.470588235
c977_100005	1	201661	40	120	200	160	3.79E-14	0.25
c977_100006	1	203531	20	115	210	190	1.72E-09	0.210526316
c977_100079	1	206704	10	92.5	175	165	3.95E-16	0.242424242
c977_100080	1	207934	45	107.5	170	125	1.28E-11	0.32
c977_100081	1	210252	35	105	175	140	2.73E-08	0.285714286
c977_100082	1	212955	60	127.5	195	135	5.58E-10	0.296296296
c977_100083	1	217602	25	105	185	160	7.61E-16	0.25
c977_100084	1	219627	45	110	175	130	7.22E-07	0.307692308
c977_100085	1	222935	35	100	165	130	1.57E-12	0.307692308
c977_100086	1	225305	50	112.5	175	125	5.89E-15	0.32
c977_100008	1	231880	50	127.5	205	155	8.88E-11	0.258064516
c977_101473	1	233496	55	135	215	160	3.63E-08	0.25
c977_100087	1	234143	45	120	195	150	2.54E-17	0.266666667
c977_100088	1	236763	25	107.5	190	165	1.14E-14	0.242424242
c977_100089	1	242410	10	100	190	180	7.27E-07	0.222222222
c977_100090	1	245906	5	107.5	210	205	2.07E-16	0.195121951
c977_100091	1	246426	5	100	195	190	6.34E-17	0.210526316
c977_100092	1	249083	15	97.5	180	165	2.03E-12	0.242424242
c977_100093	1	249623	25	95	165	140	8.14E-15	0.285714286
c977_100002	1	252851	37.5	97.5	157.5	120	9.31E-21	0.333333333
c977_101472	1	257140					0.26838
c977_100094	1	271517	67.5	112.5	157.5	90	2.10E-09	0.444444444
c977_100095	1	272160	60	105	150	90	2.54E-11	0.444444444
c977_100096	1	275718	40	85	130	90	5.29E-16	0.444444444
c977_100097	1	277273	35	95	155	120	2.38E-14	0.333333333
c977_100098	1	278939	30	97.5	165	135	3.55E-15	0.296296296
c977_100099	1	279517	40	105	170	130	7.85E-15	0.307692308
c977_100100	1	283154	35	100	165	130	4.50E-17	0.307692308
c977_100101	1	289536	25	102.5	180	155	1.86E-15	0.258064516
c977_100102	1	291889	15	105	195	180	5.73E-13	0.222222222
c977_100103	1	293166					0.00128858
c977_101477	1	296147	60	97.5	135	75	2.34E-11	0.533333333
c977_100104	1	300534	40	82.5	125	85	4.86E-16	0.470588235
c977_100105	1	304520	25	82.5	140	115	5.63E-07	0.347826087
c977_100106	1	305546	15	75	135	120	1.98E-17	0.333333333
c977_100107	1	307022	20	90	160	140	2.75E-14	0.285714286
c977_100108	1	307955	15	90	165	150	8.27E-17	0.266666667
c977_100109	1	309443	30	85	140	110	5.37E-15	0.363636364
c977_100110	1	311574	55	95	135	80	6.64E-13	0.5
c977_100111	1	314243	65	95	125	60	1.77E-11	0.666666667
c977_100112	1	316058	50	100	150	100	1.09E-15	0.4
c977_101471	1	317720	35	80	125	90	2.49E-11	0.444444444
c977_100113	1	318541	20	80	140	120	3.75E-11	0.333333333
c977_100114	1	322032	15	77.5	140	125	3.02E-16	0.32
c977_100115	1	324720	5	85	165	160	2.34E-13	0.25
c977_100116	1	325172	5	82.5	160	155	1.27E-15	0.258064516
c977_100117	1	328439	5	95	185	180	1.52E-12	0.222222222
c977_100118	1	329152	10	100	190	180	1.04E-16	0.222222222
c977_100119	1	330938	20	107.5	195	175	2.12E-13	0.228571429
c977_100120	1	334664	35	105	175	140	9.99E-15	0.285714286
c977_100121	1	336694	35	97.5	160	125	2.90E-18	0.32
c977_100122	1	338137	40	110	180	140	8.50E-18	0.285714286
c977_100123	1	339727	50	115	180	130	7.83E-09	0.307692308
c977_100124	1	341018	50	120	190	140	1.22E-15	0.285714286
c977_100125	1	344380	50	110	170	120	1.41E-14	0.333333333
c977_100004	1	346820	40	95	150	110	2.13E-13	0.363636364
c977_101478	1	350712	75	110	145	70	8.73E-11	0.571428571
c977_100126	1	352489	65	107.5	150	85	3.65E-13	0.470588235
c977_100127	1	353649	65	112.5	160	95	4.11E-17	0.421052632
c977_100128	1	356841	20	105	190	170	3.77E-17	0.235294118
c977_100129	1	357368	15	92.5	170	155	4.56E-09	0.258064516
c977_100130	1	358810	0	97.5	195	195	1.12E-11	0.205128205
c977_100131	1	360974	0	95	190	190	9.15E-13	0.210526316
c977_100132	1	362670	0	105	210	210	1.66E-14	0.19047619
c977_100133	1	363969	15	102.5	190	175	3.77E-13	0.228571429
c977_100134	1	366913	45	97.5	150	105	1.46E-13	0.380952381
c977_100135	1	367799	60	97.5	135	75	1.14E-07	0.533333333
c977_100136	1	370567	65	97.5	130	65	1.04E-18	0.615384615
c977_100137	1	371031	50	97.5	145	95	6.07E-12	0.421052632
c977_100138	1	375603	65	107.5	150	85	2.55E-22	0.470588235
c977_100139	1	379245	67.5	108.75	150	82.5	1.34E-20	0.484848485
c977_100140	1	385793					0.00244726
c977_100141	1	386868	67.5	146.25	225	157.5	6.63E-09	0.253968254
c977_101479	1	388246	60	127.5	195	135	3.10E-14	0.296296296
c977_100142	1	389582	40	97.5	155	115	2.34E-11	0.347826087
c977_100143	1	390814	45	97.5	150	105	1.71E-16	0.380952381
c977_100144	1	391732	50	97.5	145	95	9.32E-16	0.421052632
c977_100145	1	393014	50	100	150	100	4.05E-11	0.4
c977_100146	1	400087	55	105	155	100	1.26E-14	0.4
c977_100147	1	400463	50	112.5	175	125	6.59E-17	0.32
c977_100148	1	404257	40	107.5	175	135	3.53E-17	0.296296296
c977_100149	1	404785	45	100	155	110	1.59E-11	0.363636364
c977_100150	1	407944	30	92.5	155	125	2.21E-12	0.32
c977_100151	1	409149	20	97.5	175	155	2.84E-14	0.258064516
c977_100152	1	414696	15	92.5	170	155	2.10E-16	0.258064516
c977_100153	1	415418	30	90	150	120	7.56E-18	0.333333333
c977_100154	1	419086	35	100	165	130	4.34E-11	0.307692308
c977_100155	1	419909	20	102.5	185	165	6.03E-06	0.242424242
c977_100156	1	424278	10	107.5	205	195	4.73E-11	0.205128205
c977_101470	1	425731	15	110	205	190	1.72E-10	0.210526316
c977_100157	1	427764	15	97.5	180	165	8.58E-10	0.242424242
c977_100158	1	429745	15	97.5	180	165	1.27E-10	0.242424242
c977_100159	1	431704	5	92.5	180	175	1.32E-12	0.228571429
c977_100160	1	432483	20	120	220	200	1.54E-10	0.2
c977_100161	1	435447	15	127.5	240	225	4.15E-10	0.177777778
c977_100162	1	438998	15	115	215	200	2.61E-07	0.2
c977_100163	1	445908	0	107.5	215	215	1.43E-13	0.186046512
c977_100164	1	450781	10	97.5	185	175	7.27E-08	0.228571429
c977_100165	1	452161	20	107.5	195	175	4.90E-18	0.228571429
c977_100166	1	457967	20	92.5	165	145	9.26E-21	0.275862069
c977_100167	1	463867	25	97.5	170	145	2.45E-14	0.275862069
c977_100168	1	468794	15	90	165	150	1.35E-17	0.266666667
c977_100169	1	470670	15	95	175	160	5.98E-16	0.25
c977_100170	1	471864	0	97.5	195	195	8.10E-15	0.205128205
c977_100171	1	474994	0	100	200	200	7.30E-09	0.2
c977_100172	1	476420	15	105	195	180	8.88E-13	0.222222222
c977_100173	1	477560	25	100	175	150	9.79E-18	0.266666667
c977_100174	1	480785	25	95	165	140	8.20E-18	0.285714286
c977_100175	1	484560	15	82.5	150	135	9.77E-17	0.296296296
c977_100176	1	486919	25	82.5	140	115	1.30E-11	0.347826087
c977_100177	1	489957	25	87.5	150	125	7.51E-08	0.32
c977_101480	1	492342	30	95	160	130	1.39E-09	0.307692308
c977_100178	1	498367	10	102.5	195	185	3.39E-18	0.216216216
c977_100179	1	499416	10	105	200	190	1.70E-11	0.210526316
c977_101469	1	500319	40	120	200	160	1.46E-10	0.25
c977_100180	1	502684	60	117.5	175	115	6.86E-09	0.347826087
c977_100181	1	504090	75	112.5	150	75	7.53E-17	0.533333333
c977_100182	1	506226	65	110	155	90	1.24E-14	0.444444444
c977_100183	1	507069	60	102.5	145	85	5.16E-11	0.470588235
c977_100184	1	507919	45	100	155	110	8.93E-14	0.363636364
c977_100185	1	509060	15	92.5	170	155	1.94E-13	0.258064516
c977_100186	1	511763	25	90	155	130	1.66E-08	0.307692308
c977_100187	1	513514	45	105	165	120	6.77E-14	0.333333333
c977_100188	1	514902	65	95	125	60	1.04E-15	0.666666667
c977_100189	1	515376	40	105	170	130	2.50E-10	0.307692308
c977_100190	1	517986	35	97.5	160	125	8.95E-09	0.32
c977_100191	1	518861	60	120	180	120	6.74E-12	0.333333333
c977_100192	1	522318	60	110	160	100	1.87E-07	0.4
c977_100193	1	526572	50	115	180	130	0.000106506	0.307692308
c977_100194	1	529022	5	107.5	210	205	1.54E-09	0.195121951
c977_100195	1	530743	25	110	195	170	7.09E-10	0.235294118
c977_101481	1	532445	30	102.5	175	145	7.84E-14	0.275862069
c977_100196	1	533584	45	92.5	140	95	2.36E-14	0.421052632
c977_100197	1	535443	45	95	145	100	4.22E-17	0.4
c977_100198	1	540366	65	105	145	80	1.60E-12	0.5
c977_100199	1	541058	65	110	155	90	1.69E-08	0.444444444
c977_100200	1	543000	60	120	180	120	2.45E-11	0.333333333
c977_100201	1	545733	45	115	185	140	2.71E-10	0.285714286
c977_100202	1	547618	40	107.5	175	135	2.13E-15	0.296296296
c977_100203	1	549848	35	105	175	140	9.29E-14	0.285714286
c977_100204	1	553616	35	97.5	160	125	4.49E-14	0.32
c977_100205	1	559055	25	100	175	150	5.68E-11	0.266666667
c977_100206	1	560441	25	90	155	130	5.94E-12	0.307692308
c977_100207	1	561989	10	100	190	180	4.41E-16	0.222222222
c977_100208	1	565715	10	100	190	180	1.83E-09	0.222222222
c977_100209	1	566136	25	110	195	170	5.81E-14	0.235294118
c977_100210	1	571964	35	110	185	150	6.75E-15	0.266666667
c977_101468	1	572904	50	120	190	140	3.22E-14	0.285714286
c977_100211	1	576170	40	117.5	195	155	2.59E-16	0.258064516
c977_100212	1	579810	45	125	205	160	8.66E-15	0.25
c977_100213	1	580926	35	117.5	200	165	1.62E-19	0.242424242
c977_100214	1	584867	20	120	220	200	2.86E-09	0.2
c977_101482	1	588156	10	105	200	190	6.73E-10	0.210526316
c977_100215	1	591040	15	117.5	220	205	4.30E-16	0.195121951
c977_100216	1	592134	20	110	200	180	3.02E-07	0.222222222
c977_100217	1	594368	25	102.5	180	155	8.39E-13	0.258064516
c977_100218	1	595069	25	92.5	160	135	2.38E-06	0.296296296
c977_100219	1	601028	50	105	160	110	4.30E-13	0.363636364
c977_100220	1	601900	50	105	160	110	3.08E-05	0.363636364
c977_100221	1	603121	40	110	180	140	2.51E-11	0.285714286
c977_100222	1	605444	10	95	180	170	3.07E-09	0.235294118
c977_100223	1	610693	0	110	220	220	1.16E-17	0.181818182
c977_101467	1	613781	15	102.5	190	175	1.52E-07	0.228571429
c977_100224	1	614548	25	100	175	150	1.41E-18	0.266666667
c977_100225	1	621669	45	90	135	90	1.04E-15	0.444444444
c977_100226	1	622229	40	90	140	100	2.69E-13	0.4
c977_100227	1	625449	50	97.5	145	95	6.98E-18	0.421052632
c977_100228	1	626756	50	102.5	155	105	8.94E-14	0.380952381
c977_100229	1	632524	50	95	140	90	3.73E-14	0.444444444
c977_100230	1	634054	60	102.5	145	85	2.86E-07	0.470588235
c977_100231	1	637402	40	107.5	175	135	2.41E-16	0.296296296
c977_100232	1	637934	30	122.5	215	185	5.80E-11	0.216216216
c977_101483	1	641010	0	107.5	215	215	2.46E-08	0.186046512
c977_100233	1	641653	10	110	210	200	3.02E-07	0.2
c977_100234	1	642896	10	95	180	170	1.13E-12	0.235294118
c977_100235	1	647139	25	97.5	170	145	1.70E-13	0.275862069
c977_100236	1	647729	25	77.5	130	105	4.13E-15	0.380952381
c977_100237	1	649230	45	87.5	130	85	2.32E-12	0.470588235
c977_100238	1	650510	30	85	140	110	7.68E-12	0.363636364
c977_100239	1	652365	20	87.5	155	135	1.96E-12	0.296296296
c977_100240	1	653582	0	85	170	170	1.86E-17	0.235294118
c977_100241	1	656711	15	82.5	150	135	4.24E-13	0.296296296
c977_100242	1	657673	25	92.5	160	135	1.48E-13	0.296296296
c977_100243	1	667848	40	87.5	135	95	6.11E-18	0.421052632
c977_100244	1	669962	70	110	150	80	5.88E-13	0.5
c977_101466	1	676073	75	107.5	140	65	3.00E-10	0.615384615
c977_100245	1	676445	70	120	170	100	9.86E-18	0.4
c977_100246	1	682451	60	125	190	130	4.20E-10	0.307692308
c977_100247	1	683888	55	130	205	150	7.16E-09	0.266666667
c977_100248	1	686746	75	130	185	110	4.26E-14	0.363636364
c977_100249	1	689045	45	120	195	150	9.29E-17	0.266666667
c977_100250	1	691607	45	122.5	200	155	6.89E-14	0.258064516
c977_100251	1	692590	20	120	220	200	3.02E-13	0.2
c977_100252	1	697659	22.5	116.25	210	187.5	2.48E-15	0.213333333
c977_100253	1	698364					0.485908
c977_100254	1	699070	30	112.5	195	165	5.36E-14	0.242424242
c977_100255	1	706809	40	125	210	170	2.15E-15	0.235294118
c977_100256	1	707765	40	127.5	215	175	6.85E-11	0.228571429
c977_101484	1	708970	25	117.5	210	185	3.54E-13	0.216216216
c977_100257	1	712422	5	92.5	180	175	2.03E-20	0.228571429
c977_100258	1	713418	0	80	160	160	2.11E-16	0.25
c977_100259	1	716783	15	92.5	170	155	3.17E-09	0.258064516
c977_100260	1	717984	15	95	175	160	1.32E-12	0.25
c977_100261	1	721888	15	95	175	160	2.84E-16	0.25
c977_100262	1	722532	10	90	170	160	8.81E-14	0.25
c977_100263	1	726410	20	95	170	150	1.10E-13	0.266666667
c977_101485	1	727128	30	105	180	150	3.66E-17	0.266666667
c977_100264	1	731947	40	97.5	155	115	1.85E-10	0.347826087
c977_100265	1	732913	45	95	145	100	8.67E-10	0.4
c977_100266	1	736920	50	90	130	80	9.90E-15	0.5
c977_100267	1	739287	45	95	145	100	9.10E-16	0.4
c977_100268	1	740285	45	97.5	150	105	1.53E-17	0.380952381
c977_100269	1	748087	30	102.5	175	145	2.57E-13	0.275862069
c977_100270	1	752315	30	110	190	160	2.16E-12	0.25
c977_100271	1	752642	30	115	200	170	8.91E-17	0.235294118
c977_100272	1	755573	45	115	185	140	1.12E-18	0.285714286
c977_101465	1	755986	30	102.5	175	145	1.82E-18	0.275862069
c977_100273	1	757594	25	97.5	170	145	5.65E-15	0.275862069
c977_100274	1	759116	15	90	165	150	4.31E-11	0.266666667
c977_100275	1	767534					0.0189551
c977_100276	1	770833	37.5	101.25	165	127.5	1.16E-13	0.31372549
c977_100277	1	773135	35	95	155	120	8.98E-16	0.333333333
c977_100278	1	773765	25	92.5	160	135	1.07E-13	0.296296296
c977_100279	1	775128	20	92.5	165	145	3.60E-17	0.275862069
c977_100280	1	778666	20	90	160	140	2.74E-16	0.285714286
c977_100281	1	781788	25	82.5	140	115	5.74E-16	0.347826087
c977_100282	1	782780	35	87.5	140	105	1.83E-18	0.380952381
c977_100283	1	783093	40	95	150	110	1.04E-16	0.363636364
c977_100284	1	786181	30	107.5	185	155	7.99E-17	0.258064516
c977_100285	1	788034	15	107.5	200	185	1.09E-08	0.216216216
c977_101486	1	791988	0	115	230	230	9.19E-11	0.173913043
c977_100286	1	793787	0	82.5	165	165	3.72E-06	0.242424242
c977_100287	1	797014	20	97.5	175	155	1.49E-08	0.258064516
c977_100288	1	797911	40	82.5	125	85	2.64E-07	0.470588235
c977_100289	1	801593	45	97.5	150	105	1.51E-16	0.380952381
c977_100290	1	802574	40	77.5	115	75	1.28E-05	0.533333333
c977_101464	1	808350	25	87.5	150	125	6.57E-12	0.32
c977_100291	1	812696	40	90	140	100	3.81E-19	0.4
c977_100292	1	813165	35	95	155	120	2.15E-13	0.333333333
c977_100293	1	815974	45	90	135	90	7.16E-17	0.444444444
c977_100294	1	816985					0.0121547
c977_100295	1	820173	67.5	112.5	157.5	90	4.93E-14	0.444444444
c977_100296	1	821153	60	105	150	90	7.82E-11	0.444444444
c977_100297	1	823259	65	110	155	90	2.67E-08	0.444444444
c977_100298	1	826946	65	110	155	90	6.57E-14	0.444444444
c977_100299	1	827444	70	117.5	165	95	2.12E-11	0.421052632
c977_100300	1	830120	70	120	170	100	1.62E-11	0.4
c977_100301	1	836561	45	105	165	120	5.12E-16	0.333333333
c977_100302	1	838626	65	115	165	100	3.79E-20	0.4
c977_100303	1	841962	45	102.5	160	115	1.63E-07	0.347826087
c977_101487	1	842811	65	110	155	90	1.70E-12	0.444444444
c977_100304	1	844874	25	90	155	130	0.000450838	0.307692308
c977_100305	1	846623	30	105	180	150	4.90E-11	0.266666667
c977_100306	1	847698	30	105	180	150	8.04E-16	0.266666667
c977_100307	1	850936	45	115	185	140	1.18E-14	0.285714286
c977_101463	1	854953	55	110	165	110	2.18E-19	0.363636364
c977_100308	1	855927	40	102.5	165	125	2.98E-17	0.32
c977_100309	1	873160	25	97.5	170	145	5.31E-12	0.275862069
c977_100310	1	874178	25	95	165	140	1.58E-11	0.285714286
c977_100311	1	875648	15	97.5	180	165	2.82E-12	0.242424242
c977_100312	1	879075	15	92.5	170	155	1.37E-14	0.258064516
c977_100313	1	880195	10	102.5	195	185	1.54E-13	0.216216216
c977_100314	1	881941	15	100	185	170	1.91E-12	0.235294118
c977_100315	1	886286	25	95	165	140	2.46E-18	0.285714286
c977_100316	1	887100	20	85	150	130	1.13E-07	0.307692308
c977_100317	1	889682	15	92.5	170	155	4.42E-10	0.258064516
c977_100318	1	890117	5	100	195	190	3.92E-06	0.210526316
c977_101488	1	895042	0	90	180	180	7.78E-16	0.222222222
c977_100319	1	896739	0	70	140	140	5.35E-14	0.285714286
c977_100320	1	898422	0	67.5	135	135	4.93E-10	0.296296296
c977_100321	1	899106	0	71.25	142.5	142.5	3.02E-07	0.280701754
c977_100322	1	900491					0.0109297
c977_101489	1	904166	22.5	120	217.5	195	1.14E-08	0.205128205
c977_100323	1	905584	15	120	225	210	9.34E-14	0.19047619
c977_100324	1	906139	10	102.5	195	185	9.47E-13	0.216216216
c977_100325	1	909084	5	80	155	150	3.91E-13	0.266666667
c977_100326	1	911797	5	70	135	130	8.54E-06	0.307692308
c977_100327	1	912453	25	82.5	140	115	9.45E-15	0.347826087
c977_100328	1	914802	37.5	105	172.5	135	3.89E-16	0.296296296
c977_100329	1	915427					0.0190436
c977_100330	1	919961	0	82.5	165	165	7.76E-09	0.242424242
c977_100331	1	922388					0.015287
c977_100332	1	925449	30	108.75	187.5	157.5	5.69E-16	0.253968254
c977_100333	1	926118	30	102.5	175	145	1.27E-17	0.275862069
c977_100334	1	927665	30	97.5	165	135	4.07E-15	0.296296296
c977_100335	1	929149	35	92.5	150	115	6.70E-14	0.347826087
c977_100336	1	930251	35	95	155	120	1.58E-10	0.333333333
c977_100337	1	931922	20	102.5	185	165	2.86E-21	0.242424242
c977_100338	1	934020	25	97.5	170	145	2.97E-09	0.275862069
c977_100339	1	936214	25	92.5	160	135	1.15E-18	0.296296296
c977_100340	1	937489	30	92.5	155	125	1.16E-13	0.32
c977_100341	1	939690	30	95	160	130	1.64E-17	0.307692308
c977_100342	1	940904	25	110	195	170	4.97E-13	0.235294118
c977_101461	1	943292	25	102.5	180	155	7.34E-10	0.258064516
c977_101462	1	944534	15	108.75	202.5	187.5	2.26E-11	0.213333333
c977_100343	1	948874					0.0081505
c977_100344	1	951333	37.5	101.25	165	127.5	4.11E-13	0.31372549
c977_100345	1	951978	25	100	175	150	1.88E-20	0.266666667
c977_100346	1	954745	15	108.75	202.5	187.5	1.58E-16	0.213333333
c977_100347	1	955267					0.0132881
c977_100348	1	958573	7.5	86.25	165	157.5	9.15E-14	0.253968254
c977_100349	1	962725	15	90	165	150	1.18E-12	0.266666667
c977_100350	1	963535	20	97.5	175	155	5.05E-14	0.258064516
c977_100351	1	968044	25	102.5	180	155	6.97E-16	0.258064516
c977_100352	1	969761	25	102.5	180	155	2.85E-11	0.258064516
c977_100353	1	972191	20	100	180	160	7.24E-12	0.25
c977_100354	1	975292	15	90	165	150	7.43E-13	0.266666667
c977_100010	1	978764	5	97.5	190	185	0.000692345	0.216216216
c977_101490	1	981338	0	95	190	190	1.16E-14	0.210526316
c977_100355	1	982945	10	102.5	195	185	3.12E-13	0.216216216
c977_100356	1	985922	15	90	165	150	5.22E-18	0.266666667
c977_100357	1	990315	30	95	160	130	1.17E-11	0.307692308
c977_100358	1	992083	35	95	155	120	5.44E-19	0.333333333
c977_100359	1	993015	30	100	170	140	1.40E-14	0.285714286
c977_100360	1	996514	30	92.5	155	125	5.76E-23	0.32
c977_100361	1	1002841	15	87.5	160	145	1.43E-17	0.275862069
c977_100362	1	1004117	20	90	160	140	2.94E-12	0.285714286
c977_100363	1	1008553	15	102.5	190	175	1.31E-14	0.228571429
c977_100364	1	1010659	22.5	112.5	202.5	180	1.62E-13	0.222222222
c977_101460	1	1011581					0.038664
c977_101491	1	1017599	15	101.25	187.5	172.5	2.54E-13	0.231884058
c977_100365	1	1020556	10	97.5	185	175	4.23E-14	0.228571429
c977_100366	1	1024568	10	95	180	170	1.73E-07	0.235294118
c977_100367	1	1025408	45	105	165	120	1.72E-17	0.333333333
c977_100368	1	1030412	55	115	175	120	5.60E-07	0.333333333
c977_101459	1	1032202	70	125	180	110	2.82E-12	0.363636364
c977_100369	1	1034801	35	112.5	190	155	7.70E-19	0.258064516
c977_100370	1	1036592	40	100	160	120	2.54E-20	0.333333333
c977_100371	1	1037847	25	85	145	120	6.21E-13	0.333333333
c977_100372	1	1039978	15	80	145	130	6.93E-11	0.307692308
c977_100373	1	1041591	0	85	170	170	3.59E-17	0.235294118
c977_100374	1	1042926	0	102.5	205	205	2.02E-11	0.195121951
c977_100375	1	1044232	20	110	200	180	4.85E-14	0.222222222
c977_100376	1	1047245	35	115	195	160	1.47E-21	0.25
c977_100377	1	1048306	50	110	170	120	5.11E-16	0.333333333
c977_100378	1	1051064	45	102.5	160	115	2.17E-13	0.347826087
c977_100379	1	1052914	55	117.5	180	125	5.56E-19	0.32
c977_100380	1	1054963	45	107.5	170	125	8.33E-06	0.32
c977_100381	1	1055977	35	107.5	180	145	1.48E-13	0.275862069
c977_100382	1	1057209	10	95	180	170	1.13E-15	0.235294118
c977_100383	1	1061243	15	105	195	180	6.69E-06	0.222222222
c977_100384	1	1061889	65	135	205	140	6.15E-16	0.285714286
c977_100385	1	1067677	80	127.5	175	95	0.000400375	0.421052632
c977_101493	1	1068000	70	132.5	195	125	1.56E-18	0.32
c977_101492	1	1070543	15	100	185	170	3.22E-13	0.235294118
c977_100386	1	1071087	0	101.25	202.5	202.5	3.51E-16	0.197530864
c977_100387	1	1074689					0.00349309
c977_100388	1	1075689	22.5	112.5	202.5	180	6.06E-14	0.222222222
c977_100389	1	1080987	25	107.5	190	165	9.68E-08	0.242424242
c977_100390	1	1083725	25	110	195	170	1.94E-15	0.235294118
c977_100391	1	1086869	10	90	170	160	1.78E-09	0.25
c977_100392	1	1087359	0	85	170	170	3.92E-16	0.235294118
c977_100393	1	1088731	15	90	165	150	1.44E-14	0.266666667
c977_101458	1	1092843	60	110	160	100	1.37E-13	0.4
c977_100394	1	1094841	80	125	170	90	3.08E-09	0.444444444
c977_100395	1	1095691	97.5	135	172.5	75	2.18E-11	0.533333333
c977_100396	1	1097955					0.011758
c977_100397	1	1099199	0	78.75	157.5	157.5	8.73E-13	0.253968254
c977_100398	1	1101046	15	97.5	180	165	2.02E-13	0.242424242
c977_100399	1	1102750	30	112.5	195	165	7.34E-13	0.242424242
c977_100400	1	1107264	35	107.5	180	145	4.13E-16	0.275862069
c977_100401	1	1107744	20	102.5	185	165	6.90E-11	0.242424242
c977_100402	1	1110455	25	100	175	150	1.01E-09	0.266666667
c977_100403	1	1111215	60	120	180	120	1.31E-12	0.333333333
c977_100404	1	1116534	70	125	180	110	1.06E-12	0.363636364
c977_100405	1	1117004	55	125	195	140	2.70E-11	0.285714286
c977_100406	1	1120476	25	102.5	180	155	1.21E-11	0.258064516
c977_101494	1	1124237	25	90	155	130	8.06E-15	0.307692308
c977_100407	1	1129560	20	95	170	150	1.46E-20	0.266666667
c977_100408	1	1133604	20	102.5	185	165	5.08E-09	0.242424242
c977_100409	1	1134141	10	100	190	180	1.82E-19	0.222222222
c977_100410	1	1135729	20	92.5	165	145	5.98E-14	0.275862069
c977_100411	1	1137344	10	87.5	165	155	1.16E-11	0.258064516
c977_100412	1	1139858	10	85	160	150	2.56E-15	0.266666667
c977_100413	1	1140966	20	77.5	135	115	1.64E-08	0.347826087
c977_100414	1	1142410	20	80	140	120	1.12E-05	0.333333333
c977_100415	1	1145466	25	82.5	140	115	6.64E-14	0.347826087
c977_100416	1	1146915	45	105	165	120	1.23E-16	0.333333333
c977_100417	1	1148824	45	105	165	120	8.67E-07	0.333333333
c977_100418	1	1151054	85	122.5	160	75	4.28E-13	0.533333333
c977_100419	1	1151865	50	107.5	165	115	1.57E-11	0.347826087
c977_100420	1	1153434	55	97.5	140	85	1.73E-19	0.470588235
c977_100421	1	1156599	15	92.5	170	155	3.85E-06	0.258064516
c977_101457	1	1158058	10	90	170	160	9.03E-09	0.25
c977_100422	1	1160544	15	100	185	170	4.83E-09	0.235294118
c977_100423	1	1161445	30	95	160	130	5.98E-20	0.307692308
c977_100424	1	1163300	45	102.5	160	115	1.44E-08	0.347826087
c977_100425	1	1164100	45	112.5	180	135	2.88E-12	0.296296296
c977_100426	1	1164842	25	105	185	160	1.98E-10	0.25
c977_100427	1	1167734	15	107.5	200	185	5.17E-09	0.216216216
c977_100428	1	1171294	20	115	210	190	2.49E-14	0.210526316
c977_100429	1	1173382	35	125	215	180	3.82E-14	0.222222222
c977_100430	1	1176407	40	122.5	205	165	3.66E-10	0.242424242
c977_100431	1	1179647	30	107.5	185	155	1.01E-16	0.258064516
c977_100432	1	1180300	15	95	175	160	4.34E-17	0.25
c977_100433	1	1181421	5	95	185	180	1.29E-22	0.222222222
c977_100434	1	1182257	0	100	200	200	5.24E-06	0.2
c977_100435	1	1184421	0	102.5	205	205	5.17E-14	0.195121951
c977_100436	1	1188408	0	97.5	195	195	1.33E-10	0.205128205
c977_100437	1	1189406	0	95	190	190	3.50E-13	0.210526316
c977_100438	1	1194010	15	92.5	170	155	6.18E-09	0.258064516
c977_100439	1	1195343	20	100	180	160	7.48E-14	0.25
c977_100440	1	1198630	30	92.5	155	125	4.18E-16	0.32
c977_100441	1	1200038	15	92.5	170	155	1.07E-14	0.258064516
c977_101456	1	1201988	40	100	160	120	2.13E-17	0.333333333
c977_100442	1	1207892	30	100	170	140	1.24E-08	0.285714286
c977_100443	1	1212443	40	107.5	175	135	3.42E-15	0.296296296
c977_100444	1	1215613	30	97.5	165	135	3.90E-12	0.296296296
c977_100445	1	1216188	30	100	170	140	5.49E-17	0.285714286
c977_100446	1	1218634	35	102.5	170	135	8.33E-15	0.296296296
c977_100447	1	1219239	30	97.5	165	135	1.13E-17	0.296296296
c977_100448	1	1220642	30	97.5	165	135	3.77E-14	0.296296296
c977_100449	1	1222212	20	97.5	175	155	2.53E-14	0.258064516
c977_100450	1	1227917	5	97.5	190	185	2.51E-13	0.216216216
c977_100451	1	1228507	5	100	195	190	3.17E-08	0.210526316
c977_100452	1	1230480	15	92.5	170	155	3.35E-13	0.258064516
c977_100453	1	1231903	30	92.5	155	125	1.49E-12	0.32
c977_100454	1	1233279	30	92.5	155	125	8.12E-17	0.32
c977_100455	1	1237607	40	107.5	175	135	2.79E-13	0.296296296
c977_100456	1	1240152	25	95	165	140	1.34E-12	0.285714286
c977_101495	1	1241407	25	102.5	180	155	1.23E-07	0.258064516
c977_100457	1	1243267	15	95	175	160	6.34E-09	0.25
c977_100458	1	1246223	15	107.5	200	185	2.04E-18	0.216216216
c977_100459	1	1247250	35	115	195	160	1.41E-17	0.25
c977_100460	1	1256989	60	125	190	130	4.37E-13	0.307692308
c977_100461	1	1257475	90	142.5	195	105	4.44E-10	0.380952381
c977_100462	1	1260905	70	135	200	130	2.12E-09	0.307692308
c977_101455	1	1261963	40	117.5	195	155	3.86E-11	0.258064516
c977_100463	1	1264994	25	97.5	170	145	1.72E-15	0.275862069
c977_100464	1	1268219	35	92.5	150	115	7.01E-11	0.347826087
c977_101496	1	1269072	35	92.5	150	115	3.05E-17	0.347826087
c977_100466	1	1273593	30	95	160	130	8.95E-13	0.307692308
c977_100467	1	1274096	20	90	160	140	3.89E-11	0.285714286
c977_100468	1	1276623	30	82.5	135	105	7.03E-16	0.380952381
c977_100469	1	1278303	20	90	160	140	5.35E-08	0.285714286
c977_100470	1	1279156	20	80	140	120	1.19E-09	0.333333333
c977_100471	1	1280903	0	65	130	130	2.89E-10	0.307692308
c977_100472	1	1281937	20	52.5	85	65	0.000620566	0.615384615
c977_100473	1	1282521	20	72.5	125	105	2.56E-11	0.380952381
c977_100474	1	1284810	30	92.5	155	125	0.000667105	0.32
c977_100475	1	1285629	10	97.5	185	175	2.96E-13	0.228571429
c977_100476	1	1286926	10	97.5	185	175	6.21E-13	0.228571429
c977_100477	1	1288067	20	110	200	180	8.83E-05	0.222222222
c977_100478	1	1292850	30	112.5	195	165	3.26E-10	0.242424242
c977_100479	1	1293586	30	105	180	150	2.90E-12	0.266666667
c977_100480	1	1295824	10	105	200	190	3.57E-14	0.210526316
c977_100481	1	1296587	0	112.5	225	225	3.38E-09	0.177777778
c977_100482	1	1300438	0	120	240	240	3.13E-09	0.166666667
c977_100483	1	1301178	20	107.5	195	175	7.31E-09	0.228571429
c977_100484	1	1303833	25	100	175	150	1.75E-14	0.266666667
c977_101497	1	1309676	35	97.5	160	125	4.14E-17	0.32
c977_100485	1	1313333	25	107.5	190	165	3.12E-13	0.242424242
c977_100486	1	1314812	20	110	200	180	1.52E-16	0.222222222
c977_100487	1	1317296	40	117.5	195	155	5.59E-15	0.258064516
c977_100488	1	1318032	40	107.5	175	135	3.17E-09	0.296296296
c977_100489	1	1321234	60	110	160	100	3.56E-13	0.4
c977_100490	1	1322542	40	92.5	145	105	6.82E-13	0.380952381
c977_100491	1	1323746	40	100	160	120	3.47E-05	0.333333333
c977_100492	1	1329662	30	95	160	130	3.86E-16	0.307692308
c977_100493	1	1330270	25	110	195	170	3.14E-16	0.235294118
c977_100494	1	1334775	15	112.5	210	195	5.26E-14	0.205128205
c977_100495	1	1338520	20	120	220	200	6.43E-14	0.2
c977_100496	1	1339750	15	117.5	220	205	1.73E-13	0.195121951
c977_100497	1	1342938	25	117.5	210	185	1.62E-09	0.216216216
c977_100498	1	1343586	20	107.5	195	175	3.29E-15	0.228571429
c977_100499	1	1346166	20	107.5	195	175	1.96E-17	0.228571429
c977_100500	1	1351642	15	102.5	190	175	0.000348311	0.228571429
c977_100501	1	1353467	5	107.5	210	205	2.33E-17	0.195121951
c977_100502	1	1357257	5	97.5	190	185	3.54E-18	0.216216216
c977_101498	1	1364593	10	100	190	180	1.25E-20	0.222222222
c977_100503	1	1367918	20	92.5	165	145	1.69E-15	0.275862069
c977_100504	1	1369492	25	87.5	150	125	9.75E-14	0.32
c977_100505	1	1371900	15	82.5	150	135	5.53E-14	0.296296296
c977_100506	1	1374112	10	97.5	185	175	1.45E-17	0.228571429
c977_100507	1	1377741	20	110	200	180	6.84E-11	0.222222222
c977_100508	1	1378853	35	115	195	160	1.40E-17	0.25
c977_100509	1	1379763	30	107.5	185	155	1.87E-17	0.258064516
c977_100510	1	1381885	15	110	205	190	2.73E-11	0.210526316
c977_100511	1	1383871	0	105	210	210	4.03E-09	0.19047619
c977_100512	1	1385394	5	112.5	220	215	1.05E-08	0.186046512
c977_100513	1	1386422	5	112.5	220	215	9.02E-10	0.186046512
c977_101454	1	1390910	15	125	235	220	9.02E-08	0.181818182
c977_100514	1	1393611	20	115	210	190	1.22E-16	0.210526316
c977_100515	1	1396259	25	105	185	160	1.59E-15	0.25
c977_100516	1	1397139	30	100	170	140	1.01E-19	0.285714286
c977_100517	1	1400875	35	95	155	120	1.11E-19	0.333333333
c977_100518	1	1410465	50	95	140	90	5.46E-12	0.444444444
c977_100519	1	1411555	50	87.5	125	75	1.99E-20	0.533333333
c977_100520	1	1412968	35	100	165	130	1.19E-17	0.307692308
c977_100521	1	1416517	25	102.5	180	155	1.36E-06	0.258064516
c977_101499	1	1420021	20	97.5	175	155	7.47E-15	0.258064516
c977_100522	1	1423367	20	90	160	140	2.07E-08	0.285714286
c977_100523	1	1424149	20	97.5	175	155	2.85E-12	0.258064516
c977_100524	1	1425765	15	97.5	180	165	1.32E-10	0.242424242
c977_100525	1	1427461	25	95	165	140	9.39E-12	0.285714286
c977_100526	1	1431576	35	97.5	160	125	2.04E-18	0.32
c977_100527	1	1434874	30	102.5	175	145	3.14E-12	0.275862069
c977_100528	1	1436525	30	110	190	160	2.09E-10	0.25
c977_100529	1	1438180	10	97.5	185	175	3.43E-13	0.228571429
c977_100530	1	1439311	55	115	175	120	2.17E-15	0.333333333
c977_100531	1	1440464	60	117.5	175	115	1.57E-10	0.347826087
c977_100532	1	1442476	70	125	180	110	8.12E-15	0.363636364
c977_100533	1	1443608	25	107.5	190	165	1.18E-17	0.242424242
c977_100534	1	1446064	15	110	205	190	1.41E-15	0.210526316
c977_100535	1	1449811	20	110	200	180	1.10E-12	0.222222222
c977_100536	1	1451745	30	112.5	195	165	5.96E-11	0.242424242
c977_100537	1	1452944	40	107.5	175	135	8.67E-20	0.296296296
c977_101453	1	1457179	35	102.5	170	135	7.45E-18	0.296296296
c977_100538	1	1458133	35	110	185	150	4.40E-19	0.266666667
c977_100539	1	1459743	40	102.5	165	125	2.22E-13	0.32
c977_100541	1	1474407	45	97.5	150	105	1.02E-12	0.380952381
c977_100542	1	1474894	50	87.5	125	75	1.99E-11	0.533333333
c977_100543	1	1475833	45	95	145	100	8.77E-14	0.4
c977_100544	1	1478126	30	97.5	165	135	3.36E-13	0.296296296
c977_100545	1	1481761	15	95	175	160	9.34E-13	0.25
c977_100546	1	1485234	10	82.5	155	145	6.27E-10	0.275862069
c977_100547	1	1487439	10	92.5	175	165	1.87E-13	0.242424242
c977_100548	1	1488049	10	105	200	190	3.62E-09	0.210526316
c977_101500	1	1489828	0	120	240	240	5.02E-10	0.166666667
c977_101452	1	1491698	30	132.5	235	205	3.18E-10	0.195121951
c977_100549	1	1493841	30	132.5	235	205	9.21E-10	0.195121951
c977_100550	1	1495700	50	117.5	185	135	2.29E-11	0.296296296
c977_100551	1	1498785	35	100	165	130	5.07E-14	0.307692308
c977_100552	1	1500280	35	82.5	130	95	1.36E-13	0.421052632
c977_100553	1	1502990	15	97.5	180	165	4.90E-12	0.242424242
c977_100554	1	1503995	0	85	170	170	1.90E-17	0.235294118
c977_100555	1	1505107	0	90	180	180	2.26E-12	0.222222222
c977_100556	1	1506926	10	75	140	130	2.23E-15	0.307692308
c977_100557	1	1512107	10	80	150	140	2.09E-14	0.285714286
c977_100558	1	1512982	10	90	170	160	3.07E-11	0.25
c977_100559	1	1513706	5	97.5	190	185	2.99E-07	0.216216216
c977_100560	1	1515998	15	102.5	190	175	7.18E-16	0.228571429
c977_100561	1	1518374	25	102.5	180	155	2.12E-11	0.258064516
c977_100562	1	1525273	35	110	185	150	6.42E-20	0.266666667
c977_100563	1	1525973	40	112.5	185	145	6.15E-13	0.275862069
c977_100564	1	1528881	30	112.5	195	165	7.09E-21	0.242424242
c977_100565	1	1531634	45	117.5	190	145	2.68E-10	0.275862069
c977_100566	1	1532333	70	142.5	215	145	3.34E-13	0.275862069
c977_100567	1	1535722	105	157.5	210	105	1.65E-05	0.380952381
c977_100568	1	1545669					0.00176031
c977_101450	1	1550285	67.5	112.5	157.5	90	2.81E-18	0.444444444
c977_100011	1	1551110	55	107.5	160	105	8.65E-11	0.380952381
c977_101451	1	1552386	55	102.5	150	95	3.52E-18	0.421052632
c977_100569	1	1555251	45	105	165	120	6.69E-12	0.333333333
c977_100570	1	1557725	45	110	175	130	3.08E-12	0.307692308
c977_100571	1	1558158	40	115	190	150	5.64E-14	0.266666667
c977_100572	1	1560468	50	127.5	205	155	1.31E-15	0.258064516
c977_100573	1	1569891	40	117.5	195	155	2.01E-07	0.258064516
c977_101449	1	1570901	45	107.5	170	125	2.65E-07	0.32
c977_100574	1	1576474	10	75	140	130	2.60E-09	0.307692308
c977_100575	1	1578542	20	67.5	115	95	5.14E-09	0.421052632
c977_100576	1	1579720	15	70	125	110	2.27E-12	0.363636364
c977_100577	1	1580862	22.5	67.5	112.5	90	3.96E-12	0.444444444
c977_100578	1	1584027					0.465818
c977_100579	1	1587983	15	112.5	210	195	8.25E-08	0.205128205
c977_100580	1	1588767	10	102.5	195	185	1.59E-08	0.216216216
c977_100581	1	1590229	15	82.5	150	135	4.93E-14	0.296296296
c977_100582	1	1592404	5	87.5	170	165	3.73E-06	0.242424242
c977_100583	1	1592870	20	92.5	165	145	2.06E-11	0.275862069
c977_100584	1	1594548	25	105	185	160	6.84E-13	0.25
c977_100585	1	1596431	25	95	165	140	7.99E-16	0.285714286
c977_100586	1	1597412	55	112.5	170	115	2.27E-12	0.347826087
c977_100587	1	1600341	60	115	170	110	4.72E-07	0.363636364
c977_100588	1	1602434	60	125	190	130	6.13E-19	0.307692308
c977_100589	1	1605314	35	110	185	150	9.16E-06	0.266666667
c977_100590	1	1606489	30	110	190	160	3.86E-14	0.25
c977_101502	1	1611777	75	120	165	90	1.08E-16	0.444444444
c977_100591	1	1613348	70	110	150	80	2.45E-06	0.5
c977_100592	1	1614582	65	110	155	90	7.13E-15	0.444444444
c977_100593	1	1615603	35	90	145	110	4.50E-12	0.363636364
c977_100594	1	1617271	30	97.5	165	135	5.01E-15	0.296296296
c977_100595	1	1620444					0.00117745
c977_100596	1	1621407	0	112.5	225	225	7.59E-10	0.177777778
c977_100597	1	1622854					0.00195868
c977_100598	1	1624485	22.5	90	157.5	135	5.05E-19	0.296296296
c977_100599	1	1626273	30	90	150	120	1.62E-19	0.333333333
c977_100600	1	1631908	30	97.5	165	135	7.34E-15	0.296296296
c977_100601	1	1632441	45	122.5	200	155	7.56E-05	0.258064516
c977_100602	1	1635280	40	122.5	205	165	6.31E-10	0.242424242
c977_100603	1	1636244	40	125	210	170	3.26E-11	0.235294118
c977_100604	1	1637289	10	110	210	200	4.59E-12	0.2
c977_100605	1	1640167	15	117.5	220	205	0.000166466	0.195121951
c977_100606	1	1640447	15	117.5	220	205	3.72E-18	0.195121951
c977_100607	1	1642864	22.5	116.25	210	187.5	9.79E-10	0.213333333
c977_100608	1	1644017					0.0418488
c977_100609	1	1644862	37.5	131.25	225	187.5	3.97E-11	0.213333333
c977_100610	1	1649747	40	125	210	170	4.77E-15	0.235294118
c977_100611	1	1650553	30	110	190	160	1.81E-17	0.25
c977_100612	1	1653609	30	97.5	165	135	0.000828794	0.296296296
c977_100613	1	1654346	25	105	185	160	8.26E-15	0.25
c977_100614	1	1656315	30	107.5	185	155	8.02E-15	0.258064516
c977_100615	1	1658857	25	112.5	200	175	1.65E-15	0.228571429
c977_100616	1	1659798	15	100	185	170	4.72E-21	0.235294118
c977_100617	1	1670119	25	102.5	180	155	1.77E-10	0.258064516
c977_100618	1	1670738	30	107.5	185	155	1.23E-16	0.258064516
c977_100619	1	1672769	30	115	200	170	1.77E-10	0.235294118
c977_100620	1	1673498	30	117.5	205	175	1.19E-17	0.228571429
c977_100621	1	1676038	20	110	200	180	7.98E-17	0.222222222
c977_100622	1	1678738	55	120	185	130	6.20E-21	0.307692308
c977_100623	1	1679339	55	117.5	180	125	4.14E-08	0.32
c977_100624	1	1681566	65	117.5	170	105	6.07E-16	0.380952381
c977_101503	1	1684557	45	100	155	110	9.44E-15	0.363636364
c977_100625	1	1689027	40	95	150	110	4.76E-16	0.363636364
c977_100626	1	1689883	40	92.5	145	105	3.17E-13	0.380952381
c977_100627	1	1692228	35	95	155	120	5.14E-13	0.333333333
c977_100628	1	1695352	45	105	165	120	3.10E-19	0.333333333
c977_100629	1	1696260	45	122.5	200	155	9.76E-17	0.258064516
c977_100630	1	1698146	35	127.5	220	185	2.59E-13	0.216216216
c977_100631	1	1700456	20	117.5	215	195	2.88E-05	0.205128205
c977_100632	1	1701256	5	110	215	210	6.38E-22	0.19047619
c977_100001	1	1704119	5	102.5	200	195	0.000328176	0.205128205
c977_100633	1	1705961	25	115	205	180	3.09E-17	0.222222222
c977_100634	1	1710967	25	110	195	170	4.61E-14	0.235294118
c977_100635	1	1711623	70	127.5	185	115	2.43E-08	0.347826087
c977_100636	1	1712386	45	122.5	200	155	7.07E-06	0.258064516
c977_100637	1	1714100	45	115	185	140	5.50E-15	0.285714286
c977_100638	1	1715280	5	97.5	190	185	4.73E-14	0.216216216
c977_100639	1	1717248	7.5	90	172.5	165	3.09E-14	0.242424242
c977_100640	1	1722223					0.00110278
c977_100641	1	1725049	7.5	112.5	217.5	210	4.79E-14	0.19047619
c977_100642	1	1728750	5	115	225	220	2.44E-07	0.181818182
c977_100643	1	1729619	5	112.5	220	215	5.46E-07	0.186046512
c977_100644	1	1730601	5	105	205	200	1.13E-14	0.2
c977_100645	1	1734003	20	92.5	165	145	6.49E-14	0.275862069
c977_101504	1	1737728	15	100	185	170	8.91E-12	0.235294118
c977_100646	1	1738780	25	100	175	150	1.04E-08	0.266666667
c977_100647	1	1741663	10	112.5	215	205	1.77E-16	0.195121951
c977_100648	1	1746065	10	110	210	200	3.03E-11	0.2
c977_100649	1	1748345	15	112.5	210	195	2.18E-11	0.205128205
c977_100650	1	1753777	25	100	175	150	1.18E-15	0.266666667
c977_100651	1	1754118	40	92.5	145	105	7.66E-08	0.380952381
c977_100652	1	1755109	70	105	140	70	1.20E-14	0.571428571
c977_100653	1	1757231	75	112.5	150	75	3.66E-09	0.533333333
c977_100654	1	1758547	85	110	135	50	2.33E-14	0.8
c977_100655	1	1760597	40	97.5	155	115	3.32E-16	0.347826087
c977_100656	1	1764968	40	110	180	140	3.09E-09	0.285714286
c977_100657	1	1765413	15	115	215	200	8.00E-13	0.2
c977_100658	1	1768962	45	122.5	200	155	1.76E-12	0.258064516
c977_100659	1	1770218	70	120	170	100	1.15E-06	0.4
c977_100660	1	1771654	110	132.5	155	45	2.53E-12	0.888888889
c977_100661	1	1774716	90	127.5	165	75	3.33E-09	0.533333333
c977_100662	1	1777111	55	125	195	140	3.01E-18	0.285714286
c977_100663	1	1777995	25	112.5	200	175	2.99E-12	0.228571429
c977_100664	1	1783367	30	110	190	160	5.37E-09	0.25
c977_100665	1	1783847	35	112.5	190	155	1.44E-17	0.258064516
c977_100666	1	1790054	40	117.5	195	155	8.92E-06	0.258064516
c977_101448	1	1791973	25	112.5	200	175	1.27E-14	0.228571429
c977_100667	1	1792494	30	115	200	170	9.40E-18	0.235294118
c977_100668	1	1793603	15	110	205	190	3.57E-12	0.210526316
c977_100669	1	1798650	30	115	200	170	6.36E-12	0.235294118
c977_101505	1	1799511	25	102.5	180	155	3.58E-15	0.258064516
c977_100670	1	1800657	25	97.5	170	145	2.18E-17	0.275862069
c977_100671	1	1801412	25	92.5	160	135	3.11E-09	0.296296296
c977_100672	1	1804697	25	90	155	130	9.01E-15	0.307692308
c977_100673	1	1805825	35	105	175	140	2.71E-17	0.285714286
c977_100674	1	1808234	35	107.5	180	145	8.64E-09	0.275862069
c977_100675	1	1809148	45	100	155	110	6.96E-17	0.363636364
c977_100676	1	1811003	45	92.5	140	95	1.26E-12	0.421052632
c977_100677	1	1813153	45	95	145	100	1.69E-15	0.4
c977_100678	1	1814791	45	100	155	110	8.89E-14	0.363636364
c977_100679	1	1818690	35	102.5	170	135	3.86E-17	0.296296296
c977_100680	1	1819629	45	107.5	170	125	1.69E-14	0.32
c977_100681	1	1822848	25	107.5	190	165	1.98E-18	0.242424242
c977_100682	1	1825120	25	102.5	180	155	1.88E-07	0.258064516
c977_100683	1	1826749	10	95	180	170	1.89E-12	0.235294118
c977_100684	1	1827618	25	95	165	140	2.34E-14	0.285714286
c977_100685	1	1828947	25	90	155	130	1.99E-16	0.307692308
c977_100686	1	1832157	55	105	155	100	9.94E-07	0.4
c977_100687	1	1834286	60	112.5	165	105	1.93E-10	0.380952381
c977_100688	1	1835970					0.00760677
c977_100689	1	1837478	0	86.25	172.5	172.5	3.15E-12	0.231884058
c977_100690	1	1841020	0	85	170	170	1.05E-05	0.235294118
c977_100691	1	1841763	0	95	190	190	1.74E-24	0.210526316
c977_100692	1	1842863	0	105	210	210	1.60E-12	0.19047619
c977_100693	1	1848677	15	110	205	190	4.21E-10	0.210526316
c977_100694	1	1855232	15	102.5	190	175	7.04E-18	0.228571429
c977_100695	1	1857624	30	102.5	175	145	2.89E-16	0.275862069
c977_101447	1	1857901	35	97.5	160	125	2.58E-19	0.32
c977_100696	1	1863746	52.5	101.25	150	97.5	3.25E-12	0.41025641
c977_100697	1	1864684					0.0034234
c977_100698	1	1865582	67.5	78.75	90	22.5	1.72E-09	1.777777778
c977_100699	1	1868860	55	85	115	60	2.37E-07	0.666666667
c977_100700	1	1869179	45	87.5	130	85	6.98E-12	0.470588235
c977_100701	1	1873505	30	97.5	165	135	3.40E-13	0.296296296
c977_100702	1	1878326	35	95	155	120	1.05E-20	0.333333333
c977_100703	1	1881323	20	90	160	140	8.69E-17	0.285714286
c977_100704	1	1881980	25	95	165	140	1.99E-13	0.285714286
c977_100705	1	1883641	20	90	160	140	2.46E-13	0.285714286
c977_100706	1	1885650	65	110	155	90	8.04E-11	0.444444444
c977_100707	1	1890112	55	102.5	150	95	2.21E-08	0.421052632
c977_100708	1	1892318	67.5	116.25	165	97.5	5.50E-12	0.41025641
c977_100709	1	1894051					0.00590034
c977_100710	1	1897126	67.5	112.5	157.5	90	2.01E-10	0.444444444
c977_100711	1	1899850	55	102.5	150	95	1.05E-06	0.421052632
c977_100712	1	1901944	65	110	155	90	5.58E-13	0.444444444
c977_100713	1	1903891	30	105	180	150	8.97E-18	0.266666667
c977_101446	1	1912174	20	117.5	215	195	1.36E-12	0.205128205
c977_100714	1	1916470	20	112.5	205	185	4.00E-09	0.216216216
c977_100715	1	1917523	10	107.5	205	195	7.69E-17	0.205128205
c977_101506	1	1918922	20	100	180	160	1.91E-09	0.25
c977_100716	1	1925500	15	102.5	190	175	1.27E-16	0.228571429
c977_100717	1	1926326	15	92.5	170	155	3.45E-17	0.258064516
c977_100718	1	1928359	20	90	160	140	8.39E-07	0.285714286
c977_100719	1	1929065	20	85	150	130	1.64E-13	0.307692308
c977_101445	1	1930104	20	97.5	175	155	9.15E-11	0.258064516
c977_100720	1	1932892	20	102.5	185	165	4.79E-09	0.242424242
c977_100721	1	1936553	30	107.5	185	155	2.09E-13	0.258064516
c977_100722	1	1937609	55	95	135	80	2.52E-10	0.5
c977_100723	1	1940996	45	92.5	140	95	1.76E-10	0.421052632
c977_100724	1	1943549	30	95	160	130	1.47E-14	0.307692308
c977_100725	1	1945878	20	100	180	160	1.78E-06	0.25
c977_100726	1	1946436	30	97.5	165	135	1.24E-12	0.296296296
c977_100727	1	1947827	30	97.5	165	135	1.97E-13	0.296296296
c977_100728	1	1951637	30	95	160	130	1.07E-09	0.307692308
c977_100729	1	1961733	30	112.5	195	165	1.88E-12	0.242424242
c977_100730	1	1962616	30	107.5	185	155	5.89E-08	0.258064516
c977_100731	1	1966973	30	110	190	160	7.83E-11	0.25
c977_101507	1	1968159	15	102.5	190	175	7.24E-12	0.228571429
c977_100732	1	1974132	25	100	175	150	3.29E-12	0.266666667
c977_100733	1	1974572	10	107.5	205	195	2.95E-11	0.205128205
c977_100734	1	1977186	10	100	190	180	3.46E-09	0.222222222
c977_100735	1	1979341	45	120	195	150	3.37E-15	0.266666667
c977_100736	1	1980410	55	112.5	170	115	1.12E-11	0.347826087
c977_100737	1	1985009	65	105	145	80	6.86E-14	0.5
c977_100738	1	1985718	30	85	140	110	7.55E-06	0.363636364
c977_100739	1	1987992	25	90	155	130	3.40E-16	0.307692308
c977_100740	1	1988389	45	110	175	130	7.42E-14	0.307692308
c977_100741	1	1992693	60	125	190	130	3.24E-12	0.307692308
c977_100742	1	1995867	85	142.5	200	115	3.65E-19	0.347826087
c977_100743	1	1996120	65	130	195	130	5.33E-07	0.307692308
c977_101444	1	1998260	50	112.5	175	125	4.89E-20	0.32
c977_100744	1	2004719	30	85	140	110	1.10E-09	0.363636364
c977_100745	1	2008561	35	92.5	150	115	2.31E-15	0.347826087
c977_100746	1	2009276	25	107.5	190	165	3.63E-13	0.242424242
c977_100747	1	2010823	30	110	190	160	8.68E-10	0.25
c977_100748	1	2014702	20	92.5	165	145	1.37E-14	0.275862069
c977_100749	1	2015336	20	92.5	165	145	3.28E-05	0.275862069
c977_100750	1	2017590	20	97.5	175	155	1.16E-10	0.258064516
c977_100751	1	2019994	15	115	215	200	4.92E-17	0.2
c977_100752	1	2020707	20	97.5	175	155	5.11E-09	0.258064516
c977_100753	1	2022367	5	97.5	190	185	7.66E-13	0.216216216
c977_100754	1	2026583	5	67.5	130	125	3.92E-09	0.32
c977_100755	1	2027105	0	82.5	165	165	8.56E-07	0.242424242
c977_100756	1	2028418	30	87.5	145	115	3.40E-13	0.347826087
c977_100757	1	2030285	45	116.25	187.5	142.5	8.67E-18	0.280701754
c977_100758	1	2032404					0.00174508
c977_100759	1	2033269	0	82.5	165	165	8.52E-17	0.242424242
c977_100760	1	2034556					0.415149
c977_100761	1	2035126	22.5	78.75	135	112.5	6.87E-18	0.355555556
c977_101443	1	2039996	25	80	135	110	1.18E-16	0.363636364
c977_100762	1	2040914	20	85	150	130	5.20E-19	0.307692308
c977_100763	1	2041986	10	97.5	185	175	6.16E-09	0.228571429
c977_100764	1	2043787	0	107.5	215	215	4.46E-14	0.186046512
c977_100765	1	2045426	0	115	230	230	8.60E-09	0.173913043
c977_100766	1	2046257	15	112.5	210	195	2.38E-18	0.205128205
c977_100767	1	2048683	15	107.5	200	185	6.61E-14	0.216216216
c977_100768	1	2049635	30	100	170	140	3.83E-13	0.285714286
c977_100769	1	2051376	25	100	175	150	4.61E-18	0.266666667
c977_100770	1	2057777	25	107.5	190	165	2.98E-17	0.242424242
c977_100771	1	2058665	35	102.5	170	135	1.28E-10	0.296296296
c977_100772	1	2060159	45	95	145	100	3.29E-11	0.4
c977_101442	1	2062787	45	92.5	140	95	9.07E-07	0.421052632
c977_100773	1	2065767	20	105	190	170	2.65E-07	0.235294118
c977_100774	1	2067677	10	117.5	225	215	1.42E-11	0.186046512
c977_100775	1	2071788	40	135	230	190	1.06E-13	0.210526316
c977_100776	1	2072947	55	132.5	210	155	1.31E-08	0.258064516
c977_100777	1	2075305	50	130	210	160	1.80E-16	0.25
c977_100778	1	2078415	50	110	170	120	2.67E-09	0.333333333
c977_100779	1	2080196	45	117.5	190	145	4.28E-12	0.275862069
c977_100780	1	2085600	40	120	200	160	1.03E-09	0.25
c977_100781	1	2086934	20	117.5	215	195	1.63E-11	0.205128205
c977_100782	1	2087521	15	107.5	200	185	7.88E-14	0.216216216
c977_100783	1	2091992	50	110	170	120	1.05E-17	0.333333333
c977_100784	1	2092583	85	125	165	80	2.48E-09	0.5
c977_100785	1	2095276	80	122.5	165	85	4.80E-07	0.470588235
c977_101508	1	2097585	45	112.5	180	135	1.38E-11	0.296296296
c977_100786	1	2099196	15	100	185	170	6.81E-18	0.235294118
c977_100787	1	2104773	30	105	180	150	9.41E-16	0.266666667
c977_100788	1	2105181	45	108.75	172.5	127.5	9.41E-18	0.31372549
c977_100789	1	2110862					0.0214778
c977_101509	1	2114168	45	112.5	180	135	6.17E-15	0.296296296
c977_100790	1	2115330	40	115	190	150	2.03E-16	0.266666667
c977_100791	1	2116222	35	102.5	170	135	1.16E-14	0.296296296
c977_100792	1	2119860	30	102.5	175	145	4.49E-07	0.275862069
c977_100793	1	2120313	40	95	150	110	2.80E-15	0.363636364
c977_100794	1	2121681	45	110	175	130	3.31E-12	0.307692308
c977_100795	1	2125162	55	102.5	150	95	2.28E-10	0.421052632
c977_100796	1	2126558	35	87.5	140	105	1.48E-12	0.380952381
c977_100797	1	2128681	35	80	125	90	2.01E-07	0.444444444
c977_100798	1	2132269	15	87.5	160	145	5.01E-15	0.275862069
c977_100799	1	2132828	30	90	150	120	4.60E-10	0.333333333
c977_100800	1	2135592	15	87.5	160	145	0.000666768	0.275862069
c977_100801	1	2136523	15	80	145	130	1.01E-09	0.307692308
c977_100802	1	2138592	0	92.5	185	185	7.22E-10	0.216216216
c977_100803	1	2139137	0	95	190	190	2.44E-16	0.210526316
c977_100804	1	2142236	0	95	190	190	2.28E-18	0.210526316
c977_100805	1	2142998	0	97.5	195	195	3.54E-09	0.205128205
c977_100806	1	2146007	5	97.5	190	185	2.06E-13	0.216216216
c977_100807	1	2146731	20	105	190	170	2.12E-19	0.235294118
c977_100808	1	2150924	30	110	190	160	3.18E-19	0.25
c977_100809	1	2151536	35	112.5	190	155	1.57E-11	0.258064516
c977_100810	1	2153894	35	105	175	140	2.40E-11	0.285714286
c977_100811	1	2155881	45	102.5	160	115	4.69E-17	0.347826087
c977_100812	1	2156855	45	102.5	160	115	7.13E-14	0.347826087
c977_100813	1	2160678	35	115	195	160	6.19E-19	0.25
c977_100814	1	2164613	25	112.5	200	175	1.80E-13	0.228571429
c977_100815	1	2167132	25	110	195	170	3.36E-19	0.235294118
c977_100816	1	2169461	20	107.5	195	175	2.70E-20	0.228571429
c977_101510	1	2170103	55	120	185	130	1.63E-16	0.307692308
c977_100817	1	2173811	60	122.5	185	125	2.60E-09	0.32
c977_100818	1	2175920	100	130	160	60	7.05E-19	0.666666667
c977_100819	1	2178749	70	120	170	100	5.83E-12	0.4
c977_100820	1	2181980	55	115	175	120	9.90E-13	0.333333333
c977_100821	1	2182575	25	92.5	160	135	3.45E-09	0.296296296
c977_100822	1	2185804	10	85	160	150	9.93E-11	0.266666667
c977_100823	1	2189983	10	85	160	150	1.47E-14	0.266666667
c977_100824	1	2190463	0	100	200	200	3.26E-17	0.2
c977_100825	1	2192176	0	107.5	215	215	6.24E-05	0.186046512
c977_100826	1	2193341	0	117.5	235	235	9.96E-13	0.170212766
c977_100827	1	2199864	20	105	190	170	4.28E-10	0.235294118
c977_100828	1	2200693	25	100	175	150	0.000866519	0.266666667
c977_100829	1	2201609	60	105	150	90	1.31E-15	0.444444444
c977_100830	1	2204686	50	112.5	175	125	5.24E-13	0.32
c977_101441	1	2206068	65	120	175	110	9.05E-19	0.363636364
c977_100831	1	2210843	50	112.5	175	125	7.54E-12	0.32
c977_100832	1	2212089	50	110	170	120	2.57E-12	0.333333333
c977_100833	1	2217270	35	105	175	140	8.30E-18	0.285714286
c977_100834	1	2218296	25	102.5	180	155	2.88E-12	0.258064516
c977_100835	1	2220167	50	115	180	130	5.72E-15	0.307692308
c977_100836	1	2230497	60	117.5	175	115	5.75E-14	0.347826087
c977_100837	1	2231586	65	117.5	170	105	1.18E-17	0.380952381
c977_100838	1	2234076	40	107.5	175	135	2.04E-23	0.296296296
c977_100839	1	2237472	40	102.5	165	125	6.11E-17	0.32
c977_100840	1	2238169	25	85	145	120	7.10E-17	0.333333333
c977_100841	1	2240407	15	67.5	120	105	3.30E-10	0.380952381
c977_100842	1	2242174	0	65	130	130	4.61E-10	0.307692308
c977_100843	1	2243186	0	77.5	155	155	1.46E-09	0.258064516
c977_100844	1	2245024	0	80	160	160	2.08E-06	0.25
c977_100845	1	2247611	0	75	150	150	1.82E-10	0.266666667
c977_100846	1	2249137					0.00137818
c977_100847	1	2251475	15	93.75	172.5	157.5	5.66E-11	0.253968254
c977_100848	1	2252655	10	90	170	160	7.31E-15	0.25
c977_101440	1	2254959	25	90	155	130	2.83E-09	0.307692308
c977_100849	1	2256301	15	87.5	160	145	5.76E-19	0.275862069
c977_100850	1	2257324	15	97.5	180	165	1.27E-18	0.242424242
c977_100851	1	2257988	0	107.5	215	215	6.31E-14	0.186046512
c977_100852	1	2262258	10	102.5	195	185	1.34E-16	0.216216216
c977_100853	1	2262983	10	92.5	175	165	7.05E-15	0.242424242
c977_100854	1	2265868	10	92.5	175	165	3.21E-15	0.242424242
c977_100855	1	2267012	5	97.5	190	185	1.58E-14	0.216216216
c977_100856	1	2270931	5	97.5	190	185	1.06E-19	0.216216216
c977_100857	1	2275652	5	85	165	160	7.63E-11	0.25
c977_100858	1	2276730	0	82.5	165	165	2.70E-13	0.242424242
c977_100859	1	2278375	0	95	190	190	1.26E-17	0.210526316
c977_100860	1	2279364	0	95	190	190	7.84E-09	0.210526316
c977_100861	1	2281884	0	97.5	195	195	2.40E-17	0.205128205
c977_100862	1	2284094	5	87.5	170	165	1.50E-06	0.242424242
c977_100863	1	2284999	10	90	170	160	2.00E-16	0.25
c977_100864	1	2285426	25	92.5	160	135	6.07E-18	0.296296296
c977_100865	1	2289021	35	100	165	130	4.38E-17	0.307692308
c977_100866	1	2289637	30	107.5	185	155	2.11E-20	0.258064516
c977_101511	1	2293916	55	122.5	190	135	5.20E-11	0.296296296
c977_100867	1	2296784	50	115	180	130	1.27E-08	0.307692308
c977_100868	1	2300581	50	107.5	165	115	6.41E-22	0.347826087
c977_100869	1	2301428	25	87.5	150	125	1.15E-16	0.32
c977_100870	1	2307652	22.5	86.25	150	127.5	3.14E-15	0.31372549
c977_100871	1	2309087					0.00100994
c977_100872	1	2310341	37.5	90	142.5	105	2.29E-16	0.380952381
c977_100873	1	2311358	25	100	175	150	6.75E-20	0.266666667
c977_100874	1	2313547	25	107.5	190	165	1.04E-08	0.242424242
c977_100875	1	2315756	10	115	220	210	2.72E-21	0.19047619
c977_100876	1	2316770	20	117.5	215	195	6.85E-08	0.205128205
c977_100877	1	2317376	10	120	230	220	1.57E-10	0.181818182
c977_101439	1	2319693	15	120	225	210	1.11E-14	0.19047619
c977_100878	1	2325868					0.0214685
c977_100879	1	2327259	0	105	210	210	1.07E-17	0.19047619
c977_100880	1	2330904	0	102.5	205	205	3.33E-13	0.195121951
c977_100881	1	2332268	0	92.5	185	185	3.13E-15	0.216216216
c977_100882	1	2333038	0	82.5	165	165	2.88E-10	0.242424242
c977_100883	1	2338177	0	77.5	155	155	1.30E-16	0.258064516
c977_100884	1	2339633	10	72.5	135	125	2.41E-17	0.32
c977_100885	1	2341733	10	80	150	140	2.81E-10	0.285714286
c977_101512	1	2342561	10	85	160	150	1.63E-13	0.266666667
c977_100886	1	2346569	0	93.75	187.5	187.5	3.05E-15	0.213333333
c977_100887	1	2347692					0.0283059
c977_100888	1	2349755	0	90	180	180	6.06E-16	0.222222222
c977_100889	1	2351551	0	90	180	180	1.16E-14	0.222222222
c977_100890	1	2352654	10	97.5	185	175	2.24E-12	0.228571429
c977_100891	1	2355898	35	110	185	150	2.78E-16	0.266666667
c977_100892	1	2356569	45	110	175	130	1.05E-14	0.307692308
c977_100893	1	2358412	40	115	190	150	1.03E-15	0.266666667
c977_100894	1	2359833	25	117.5	210	185	1.35E-15	0.216216216
c977_100895	1	2361604	30	120	210	180	1.03E-18	0.222222222
c977_100896	1	2365963	40	115	190	150	3.60E-18	0.266666667
c977_100897	1	2366683	45	102.5	160	115	6.65E-13	0.347826087
c977_101438	1	2368492	45	100	155	110	8.42E-17	0.363636364
c977_100898	1	2373011	35	85	135	100	3.76E-18	0.4
c977_100899	1	2374145	25	85	145	120	1.79E-11	0.333333333
c977_100900	1	2378824	20	100	180	160	2.42E-09	0.25
c977_100901	1	2379928	30	107.5	185	155	8.53E-13	0.258064516
c977_100902	1	2382232	40	122.5	205	165	2.21E-15	0.242424242
c977_100903	1	2382717	50	117.5	185	135	9.96E-10	0.296296296
c977_100904	1	2385371	40	125	210	170	3.10E-19	0.235294118
c977_100905	1	2387842	40	115	190	150	1.31E-16	0.266666667
c977_100906	1	2390496	30	112.5	195	165	2.08E-22	0.242424242
c977_100907	1	2392407					0.0148052
c977_100908	1	2393378	0	90	180	180	1.56E-12	0.222222222
c977_100909	1	2396356	0	82.5	165	165	6.95E-18	0.242424242
c977_100910	1	2398420	5	90	175	170	7.66E-11	0.235294118
c977_100911	1	2401239	10	80	150	140	1.60E-19	0.285714286
c977_101437	1	2401974	10	97.5	185	175	1.35E-12	0.228571429
c977_100912	1	2403216	15	97.5	180	165	1.91E-08	0.242424242
c977_101513	1	2408322	10	110	210	200	3.04E-18	0.2
c977_100913	1	2409461	20	110	200	180	5.75E-14	0.222222222
c977_100914	1	2415576	25	110	195	170	1.89E-12	0.235294118
c977_100915	1	2417765	30	115	200	170	3.28E-14	0.235294118
c977_100916	1	2419656	30	102.5	175	145	2.49E-17	0.275862069
c977_100917	1	2422882	45	125	205	160	6.86E-15	0.25
c977_100918	1	2428044	70	137.5	205	135	6.28E-10	0.296296296
c977_100919	1	2429076	65	142.5	220	155	3.14E-07	0.258064516
c977_100920	1	2430338	35	117.5	200	165	3.74E-15	0.242424242
c977_100921	1	2432456	5	102.5	200	195	4.12E-15	0.205128205
c977_100922	1	2436098	0	102.5	205	205	1.08E-13	0.195121951
c977_100923	1	2437048	0	110	220	220	7.78E-14	0.181818182
c977_100924	1	2437995	0	110	220	220	1.03E-12	0.181818182
c977_100925	1	2441310	0	117.5	235	235	1.68E-13	0.170212766
c977_100926	1	2444533	15	112.5	210	195	7.42E-09	0.205128205
c977_101436	1	2445004	35	97.5	160	125	5.77E-14	0.32
c977_100927	1	2448220	35	87.5	140	105	1.25E-09	0.380952381
c977_100928	1	2448854	35	95	155	120	2.69E-12	0.333333333
c977_100929	1	2453697	15	102.5	190	175	6.06E-13	0.228571429
c977_100930	1	2458606	50	117.5	185	135	2.46E-12	0.296296296
c977_100931	1	2461258	75	125	175	100	1.61E-08	0.4
c977_100932	1	2462402	85	137.5	190	105	8.06E-12	0.380952381
c977_100933	1	2463980	80	147.5	215	135	4.70E-12	0.296296296
c977_100934	1	2466788	50	135	220	170	3.66E-07	0.235294118
c977_100935	1	2467677	50	135	220	170	4.28E-17	0.235294118
c977_100936	1	2468974	25	117.5	210	185	1.90E-09	0.216216216
c977_100937	1	2469785	15	120	225	210	1.54E-18	0.19047619
c977_100938	1	2476391	5	110	215	210	1.78E-16	0.19047619
c977_100939	1	2477148	10	107.5	205	195	6.04E-12	0.205128205
c977_100940	1	2480558	10	110	210	200	4.26E-09	0.2
c977_100941	1	2481053	20	107.5	195	175	5.46E-09	0.228571429
c977_100942	1	2483917	20	102.5	185	165	7.37E-17	0.242424242
c977_100943	1	2486149	20	85	150	130	1.66E-14	0.307692308
c977_101435	1	2494847	10	87.5	165	155	1.26E-11	0.258064516
c977_100944	1	2495906	15	105	195	180	5.82E-12	0.222222222
c977_100945	1	2498084	25	107.5	190	165	1.09E-10	0.242424242
c977_100946	1	2500481	30	115	200	170	3.70E-07	0.235294118
c977_100947	1	2501685	20	97.5	175	155	2.06E-06	0.258064516
c977_100948	1	2505710	20	105	190	170	1.61E-17	0.235294118
c977_100949	1	2506390	30	95	160	130	1.79E-14	0.307692308
c977_100950	1	2507381	40	107.5	175	135	2.58E-09	0.296296296
c977_100951	1	2508867	45	122.5	200	155	1.36E-14	0.258064516
c977_100952	1	2513291	45	122.5	200	155	3.96E-10	0.258064516
c977_100953	1	2513950	75	140	205	130	1.38E-15	0.307692308
c977_100954	1	2516102	90	138.75	187.5	97.5	5.68E-06	0.41025641
c977_100955	1	2517941					0.192686
c977_100956	1	2523879	67.5	131.25	195	127.5	0.000210765	0.31372549
c977_101514	1	2524544	60	125	190	130	8.28E-08	0.307692308
c977_100957	1	2528052	60	115	170	110	1.56E-16	0.363636364
c977_100958	1	2529425	15	95	175	160	6.33E-07	0.25
c977_100959	1	2530222	5	90	175	170	8.51E-18	0.235294118
c977_100960	1	2531626	20	90	160	140	2.77E-16	0.285714286
c977_100961	1	2533484	35	97.5	160	125	9.21E-18	0.32
c977_100962	1	2537108	70	117.5	165	95	6.69E-19	0.421052632
c977_100963	1	2537672	75	125	175	100	6.40E-05	0.4
c977_100964	1	2540767	80	130	180	100	2.81E-15	0.4
c977_100965	1	2541194	55	110	165	110	3.50E-13	0.363636364
c977_100966	1	2542258	35	102.5	170	135	6.96E-20	0.296296296
c977_100967	1	2547561	50	107.5	165	115	3.79E-14	0.347826087
c977_100968	1	2548356	55	112.5	170	115	4.56E-07	0.347826087
c977_100969	1	2554940	70	117.5	165	95	8.53E-18	0.421052632
c977_100970	1	2557957	45	117.5	190	145	2.05E-16	0.275862069
c977_100971	1	2559848	40	117.5	195	155	4.91E-10	0.258064516
c977_100972	1	2563919	40	112.5	185	145	7.33E-18	0.275862069
c977_100973	1	2567577	40	102.5	165	125	4.89E-17	0.32
c977_100974	1	2567978	25	105	185	160	7.00E-12	0.25
c977_100975	1	2575154	10	92.5	175	165	0.00018828	0.242424242
c977_100976	1	2576111	10	95	180	170	3.77E-05	0.235294118
c977_100977	1	2578450	10	92.5	175	165	1.42E-08	0.242424242
c977_100978	1	2580018	10	115	220	210	7.50E-16	0.19047619
c977_101515	1	2581129	0	116.25	232.5	232.5	0.000279446	0.172043011
c977_100979	1	2584772					0.173693
c977_100980	1	2588190	45	112.5	180	135	1.41E-14	0.296296296
c977_100981	1	2589167	45	105	165	120	5.78E-15	0.333333333
c977_100982	1	2589964	30	90	150	120	1.91E-13	0.333333333
c977_100983	1	2591386	25	90	155	130	1.90E-18	0.307692308
c977_100984	1	2593057	10	87.5	165	155	9.46E-18	0.258064516
c977_100985	1	2593663	10	100	190	180	5.93E-10	0.222222222
c977_100986	1	2596034	5	105	205	200	4.32E-11	0.2
c977_100987	1	2597364	10	110	210	200	2.16E-15	0.2
c977_100988	1	2600253	10	110	210	200	9.05E-09	0.2
c977_100989	1	2604792	25	97.5	170	145	3.31E-07	0.275862069
c977_100990	1	2605210	30	97.5	165	135	2.85E-12	0.296296296
c977_100991	1	2607546	30	92.5	155	125	1.23E-16	0.32
c977_100992	1	2609872	15	102.5	190	175	5.42E-11	0.228571429
c977_100993	1	2610516	5	97.5	190	185	4.96E-15	0.216216216
c977_100994	1	2613506	10	90	170	160	6.72E-21	0.25
c977_100995	1	2614816	15	85	155	140	1.86E-12	0.285714286
c977_100996	1	2618155	15	82.5	150	135	9.05E-12	0.296296296
c977_100997	1	2620962	20	80	140	120	1.16E-13	0.333333333
c977_100998	1	2621242	20	80	140	120	2.07E-12	0.333333333
c977_100999	1	2624239	35	85	135	100	1.59E-16	0.4
c977_101000	1	2624846	40	90	140	100	5.19E-16	0.4
c977_101001	1	2626053	30	100	170	140	1.11E-14	0.285714286
c977_101002	1	2626539	30	102.5	175	145	3.75E-08	0.275862069
c977_101003	1	2628370	25	95	165	140	1.97E-16	0.285714286
c977_101004	1	2630516	35	77.5	120	85	1.12E-11	0.470588235
c977_101005	1	2631501	30	75	120	90	9.73E-11	0.444444444
c977_101006	1	2637709	20	82.5	145	125	5.90E-19	0.32
c977_101007	1	2639778	10	95	180	170	5.85E-16	0.235294118
c977_101516	1	2640675	0	92.5	185	185	1.62E-13	0.216216216
c977_101008	1	2645755	10	87.5	165	155	6.64E-19	0.258064516
c977_101009	1	2650740	20	85	150	130	2.49E-15	0.307692308
c977_101010	1	2658232	30	92.5	155	125	9.26E-15	0.32
c977_101011	1	2658962	20	100	180	160	3.06E-20	0.25
c977_101012	1	2663165	50	117.5	185	135	4.93E-19	0.296296296
c977_101013	1	2665793	40	122.5	205	165	2.37E-05	0.242424242
c977_101014	1	2668021	40	120	200	160	4.89E-11	0.25
c977_101015	1	2669492	5	100	195	190	1.56E-13	0.210526316
c977_101016	1	2671006	5	90	175	170	5.19E-19	0.235294118
c977_101017	1	2671444	5	90	175	170	1.33E-14	0.235294118
c977_101433	1	2673077	5	80	155	150	2.39E-11	0.266666667
c977_100009	1	2675553	20	75	130	110	2.91E-08	0.363636364
c977_101434	1	2676158	30	77.5	125	95	8.06E-09	0.421052632
c977_101018	1	2678846	25	90	155	130	1.11E-15	0.307692308
c977_101019	1	2679637	15	95	175	160	1.47E-11	0.25
c977_101020	1	2680809	5	90	175	170	6.81E-18	0.235294118
c977_101021	1	2688344	15	87.5	160	145	3.03E-18	0.275862069
c977_101022	1	2689540	25	92.5	160	135	3.20E-15	0.296296296
c977_101023	1	2691245	55	102.5	150	95	9.36E-22	0.421052632
c977_101024	1	2692571	55	107.5	160	105	3.04E-09	0.380952381
c977_101025	1	2692952	45	115	185	140	6.23E-13	0.285714286
c977_101026	1	2697844	30	110	190	160	5.82E-08	0.25
c977_101027	1	2698503	40	112.5	185	145	2.06E-19	0.275862069
c977_101028	1	2699938	65	115	165	100	5.54E-20	0.4
c977_101029	1	2701476	65	120	175	110	1.63E-15	0.363636364
c977_101030	1	2703641	55	125	195	140	2.91E-17	0.285714286
c977_101031	1	2703945	40	112.5	185	145	3.12E-16	0.275862069
c977_101032	1	2705991	30	115	200	170	1.11E-13	0.235294118
c977_101033	1	2707257	35	120	205	170	5.26E-15	0.235294118
c977_101034	1	2709309	35	135	235	200	1.01E-14	0.2
c977_101035	1	2712952	40	130	220	180	3.66E-09	0.222222222
c977_101036	1	2714120	25	122.5	220	195	5.60E-19	0.205128205
c977_101037	1	2722667	20	102.5	185	165	7.61E-06	0.242424242
c977_101038	1	2724310	15	97.5	180	165	3.87E-14	0.242424242
c977_101039	1	2725625	15	95	175	160	8.68E-14	0.25
c977_101040	1	2733096	10	105	200	190	6.12E-12	0.210526316
c977_101041	1	2733601	5	110	215	210	9.94E-19	0.19047619
c977_101042	1	2735036	5	112.5	220	215	2.36E-09	0.186046512
c977_101043	1	2737585	10	100	190	180	4.02E-07	0.222222222
c977_101044	1	2741736	25	100	175	150	7.22E-05	0.266666667
c977_101045	1	2742622	25	100	175	150	5.78E-11	0.266666667
c977_101046	1	2747095	25	110	195	170	6.09E-08	0.235294118
c977_101047	1	2747689	40	130	220	180	2.67E-18	0.222222222
c977_101048	1	2750262	85	140	195	110	6.36E-09	0.363636364
c977_101049	1	2750896	85	132.5	180	95	0.00015466	0.421052632
c977_101050	1	2752686	55	117.5	180	125	2.79E-14	0.32
c977_101051	1	2756709	15	101.25	187.5	172.5	2.96E-06	0.231884058
c977_101052	1	2757593					0.00176689
c977_101053	1	2763775	30	101.25	172.5	142.5	1.25E-12	0.280701754
c977_101054	1	2764631	30	101.25	172.5	142.5	1.73E-16	0.280701754
c977_101055	1	2765704					0.259142
c977_101517	1	2771083	0	120	240	240	6.35E-08	0.166666667
c977_101432	1	2771874	10	120	230	220	3.63E-08	0.181818182
c977_101056	1	2775085	20	112.5	205	185	1.07E-17	0.216216216
c977_101057	1	2776437	35	105	175	140	1.54E-14	0.285714286
c977_101058	1	2781622	25	105	185	160	1.80E-14	0.25
c977_101059	1	2783297	15	107.5	200	185	0.000185711	0.216216216
c977_101060	1	2784885	15	107.5	200	185	2.00E-12	0.216216216
c977_101061	1	2786500	15	107.5	200	185	5.80E-13	0.216216216
c977_101062	1	2789189	25	100	175	150	3.12E-09	0.266666667
c977_101063	1	2791296	10	100	190	180	1.08E-14	0.222222222
c977_101064	1	2793498	50	107.5	165	115	1.06E-13	0.347826087
c977_101065	1	2794135	70	122.5	175	105	5.69E-08	0.380952381
c977_101066	1	2795457	105	137.5	170	65	1.16E-13	0.615384615
c977_101067	1	2796029	65	117.5	170	105	7.37E-07	0.380952381
c977_101068	1	2798519	35	112.5	190	155	1.22E-16	0.258064516
c977_101069	1	2799040	45	112.5	180	135	2.87E-14	0.296296296
c977_101070	1	2801871	60	117.5	175	115	4.02E-09	0.347826087
c977_101518	1	2808577	60	110	160	100	4.09E-19	0.4
c977_101071	1	2809476	30	100	170	140	3.42E-15	0.285714286
c977_101072	1	2812602	30	102.5	175	145	3.92E-14	0.275862069
c977_101073	1	2815442	35	107.5	180	145	4.82E-15	0.275862069
c977_101431	1	2818899	25	107.5	190	165	3.83E-15	0.242424242
c977_101074	1	2819168	15	102.5	190	175	5.68E-15	0.228571429
c977_101075	1	2824144	20	100	180	160	1.05E-07	0.25
c977_101076	1	2826243	30	95	160	130	1.10E-17	0.307692308
c977_101077	1	2826831	40	105	170	130	9.89E-13	0.307692308
c977_101078	1	2827968	40	105	170	130	9.18E-15	0.307692308
c977_101079	1	2829751	35	105	175	140	6.79E-16	0.285714286
c977_101080	1	2832734	35	105	175	140	5.41E-12	0.285714286
c977_101081	1	2834430	25	110	195	170	6.67E-07	0.235294118
c977_101082	1	2834797	15	112.5	210	195	2.04E-11	0.205128205
c977_101083	1	2838416	10	117.5	225	215	2.67E-12	0.186046512
c977_101084	1	2843250	20	117.5	215	195	4.88E-11	0.205128205
c977_101085	1	2849103	30	127.5	225	195	1.94E-13	0.205128205
c977_101086	1	2849999	20	112.5	205	185	1.85E-07	0.216216216
c977_101087	1	2850678	40	120	200	160	4.13E-13	0.25
c977_101088	1	2853839	30	115	200	170	3.93E-12	0.235294118
c977_100012	1	2854696	30	122.5	215	185	1.70E-06	0.216216216
c977_101089	1	2856284	0	107.5	215	215	2.57E-14	0.186046512
c977_101090	1	2859105	20	105	190	170	2.41E-14	0.235294118
c977_101091	1	2861031	25	105	185	160	5.79E-13	0.25
c977_101092	1	2861864	40	107.5	175	135	7.53E-12	0.296296296
c977_101093	1	2864357	35	100	165	130	6.74E-15	0.307692308
c977_101094	1	2865153	50	85	120	70	2.03E-14	0.571428571
c977_101095	1	2867109	45	90	135	90	7.28E-11	0.444444444
c977_101096	1	2869438	30	92.5	155	125	1.15E-20	0.32
c977_101430	1	2871026	20	97.5	175	155	3.01E-15	0.258064516
c977_101097	1	2873944	20	92.5	165	145	8.82E-14	0.275862069
c977_101098	1	2876969	20	97.5	175	155	2.70E-20	0.258064516
c977_101099	1	2881195	10	105	200	190	1.22E-18	0.210526316
c977_101100	1	2882311	20	105	190	170	3.36E-11	0.235294118
c977_101101	1	2884096	20	92.5	165	145	1.30E-13	0.275862069
c977_101102	1	2887386	30	85	140	110	6.07E-12	0.363636364
c977_101103	1	2890495	10	85	160	150	3.63E-12	0.266666667
c977_101104	1	2891460	10	90	170	160	7.64E-21	0.25
c977_101105	1	2892290	10	95	180	170	9.60E-09	0.235294118
c977_101106	1	2895190	20	100	180	160	8.01E-10	0.25
c977_101107	1	2896130	20	100	180	160	4.79E-17	0.25
c977_101520	1	2902439	25	102.5	180	155	7.02E-12	0.258064516
c977_101519	1	2903485	45	120	195	150	1.76E-17	0.266666667
c977_101108	1	2904302	60	125	190	130	3.77E-06	0.307692308
c977_101429	1	2908652	60	122.5	185	125	2.99E-16	0.32
c977_101109	1	2912979	60	105	150	90	1.48E-13	0.444444444
c977_101110	1	2913931	55	107.5	160	105	0.00021663	0.380952381
c977_101111	1	2914539	40	105	170	130	1.13E-09	0.307692308
c977_101112	1	2918863	15	105	195	180	3.97E-17	0.222222222
c977_101113	1	2919349	25	102.5	180	155	9.00E-13	0.258064516
c977_101114	1	2923329	35	105	175	140	9.99E-19	0.285714286
c977_101115	1	2925212	30	107.5	185	155	3.20E-16	0.258064516
c977_101116	1	2926026	10	102.5	195	185	3.46E-13	0.216216216
c977_101118	1	2935677	5	92.5	180	175	7.32E-14	0.228571429
c977_101119	1	2936728	10	82.5	155	145	1.74E-12	0.275862069
c977_101120	1	2946833	25	87.5	150	125	5.40E-14	0.32
c977_101521	1	2950405	35	92.5	150	115	8.46E-09	0.347826087
c977_101121	1	2951131	30	95	160	130	4.03E-18	0.307692308
c977_101122	1	2954408	15	97.5	180	165	6.38E-17	0.242424242
c977_101123	1	2955077	0	92.5	185	185	8.15E-17	0.216216216
c977_101124	1	2956027	0	100	200	200	1.46E-07	0.2
c977_101125	1	2957158	30	107.5	185	155	3.38E-11	0.258064516
c977_101126	1	2959074	35	122.5	210	175	5.69E-07	0.228571429
c977_101127	1	2962112	35	112.5	190	155	4.16E-10	0.258064516
c977_101128	1	2964176	5	100	195	190	1.52E-16	0.210526316
c977_101129	1	2969036	0	95	190	190	3.83E-07	0.210526316
c977_101428	1	2979986	0	105	210	210	1.34E-07	0.19047619
c977_101130	1	2982219	0	97.5	195	195	1.05E-08	0.205128205
c977_101131	1	2986772	10	102.5	195	185	2.54E-17	0.216216216
c977_101132	1	2987349	10	90	170	160	1.89E-16	0.25
c977_101522	1	2991202	30	90	150	120	1.06E-12	0.333333333
c977_101133	1	2992464	20	82.5	145	125	2.48E-13	0.32
c977_101134	1	2993728	40	92.5	145	105	3.80E-19	0.380952381
c977_101135	1	2995013	25	100	175	150	3.29E-18	0.266666667
c977_101136	1	2996148	40	102.5	165	125	1.18E-19	0.32
c977_101137	1	2997803	30	87.5	145	115	4.94E-18	0.347826087
c977_101138	1	2998794	55	95	135	80	2.51E-15	0.5
c977_101139	1	3000666	60	97.5	135	75	2.99E-08	0.533333333
c977_101140	1	3000804	50	105	160	110	3.14E-10	0.363636364
c977_101141	1	3004582	20	97.5	175	155	2.83E-18	0.258064516
c977_101142	1	3007680	25	100	175	150	3.35E-10	0.266666667
c977_101143	1	3009098	35	115	195	160	7.43E-13	0.25
c977_101144	1	3011155	65	127.5	190	125	1.85E-07	0.32
c977_101145	1	3012379	40	120	200	160	1.48E-11	0.25
c977_101146	1	3014596	30	100	170	140	8.79E-15	0.285714286
c977_101147	1	3018036	0	80	160	160	1.37E-12	0.25
c977_101148	1	3019037	0	52.5	105	105	6.86E-15	0.380952381
c977_101149	1	3020615	0	67.5	135	135	3.34E-05	0.296296296
c977_101150	1	3022070	0	82.5	165	165	9.35E-08	0.242424242
c977_101151	1	3028633	5	112.5	220	215	1.33E-10	0.186046512
c977_101427	1	3029158	50	120	190	140	2.39E-20	0.285714286
c977_101152	1	3034597	65	117.5	170	105	7.90E-10	0.380952381
c977_101153	1	3037630	60	125	190	130	7.85E-20	0.307692308
c977_101523	1	3040368	25	120	215	190	4.71E-16	0.210526316
c977_101154	1	3040685	10	122.5	235	225	1.27E-17	0.177777778
c977_101155	1	3043142	25	120	215	190	7.05E-13	0.210526316
c977_101156	1	3043845	20	105	190	170	1.83E-17	0.235294118
c977_101157	1	3045361	35	112.5	190	155	9.23E-14	0.258064516
c977_101158	1	3046138	20	107.5	195	175	1.70E-16	0.228571429
c977_101159	1	3049318	20	110	200	180	2.04E-12	0.222222222
c977_101160	1	3054504	10	97.5	185	175	2.52E-15	0.228571429
c977_101161	1	3064090	10	100	190	180	1.20E-17	0.222222222
c977_101162	1	3065740	5	110	215	210	6.61E-16	0.19047619
c977_101163	1	3066351	0	102.5	205	205	3.86E-07	0.195121951
c977_101164	1	3069612	0	100	200	200	8.41E-11	0.2
c977_101165	1	3070532	5	97.5	190	185	6.21E-12	0.216216216
c977_101166	1	3072713	20	107.5	195	175	4.48E-14	0.228571429
c977_101167	1	3074663	20	95	170	150	1.50E-15	0.266666667
c977_101168	1	3075595	15	95	175	160	2.66E-05	0.25
c977_101169	1	3080847	0	97.5	195	195	2.08E-12	0.205128205
c977_101170	1	3081926	20	110	200	180	4.73E-10	0.222222222
c977_101171	1	3082564	20	107.5	195	175	9.90E-13	0.228571429
c977_101172	1	3088361	20	107.5	195	175	1.27E-08	0.228571429
c977_101173	1	3089977	0	110	220	220	1.60E-07	0.181818182
c977_101174	1	3090530	0	107.5	215	215	1.26E-11	0.186046512
c977_101175	1	3092452	15	100	185	170	1.15E-11	0.235294118
c977_101524	1	3095135	25	90	155	130	3.20E-16	0.307692308
c977_101176	1	3096259	40	95	150	110	7.42E-13	0.363636364
c977_101177	1	3100326	45	95	145	100	2.43E-14	0.4
c977_101178	1	3101762	35	110	185	150	1.26E-13	0.266666667
c977_101179	1	3102349	20	105	190	170	2.79E-07	0.235294118
c977_101180	1	3104067	10	107.5	205	195	3.40E-15	0.205128205
c977_101181	1	3105368	25	100	175	150	7.85E-17	0.266666667
c977_101182	1	3107515	25	97.5	170	145	1.92E-12	0.275862069
c977_101183	1	3108793	40	102.5	165	125	1.46E-15	0.32
c977_101184	1	3109346	40	105	170	130	6.64E-14	0.307692308
c977_101185	1	3110477	50	120	190	140	9.79E-14	0.285714286
c977_101426	1	3113881	35	117.5	200	165	5.20E-07	0.242424242
c977_101186	1	3114698	30	120	210	180	5.57E-14	0.222222222
c977_101187	1	3115954	55	120	185	130	1.79E-11	0.307692308
c977_101188	1	3117191	55	107.5	160	105	5.09E-14	0.380952381
c977_101189	1	3119073	50	100	150	100	6.11E-10	0.4
c977_101190	1	3120571	35	85	135	100	5.08E-17	0.4
c977_101191	1	3127365	35	85	135	100	1.05E-12	0.4
c977_101192	1	3129516	65	110	155	90	3.07E-07	0.444444444
c977_101193	1	3134795	45	107.5	170	125	5.19E-07	0.32
c977_101194	1	3139239	35	110	185	150	9.43E-09	0.266666667
c977_101195	1	3139715	0	82.5	165	165	9.23E-20	0.242424242
c977_101196	1	3141478	0	85	170	170	3.17E-15	0.235294118
c977_101197	1	3143092	10	82.5	155	145	1.10E-11	0.275862069
c977_101525	1	3146496	20	92.5	165	145	3.46E-13	0.275862069
c977_101198	1	3147205	20	102.5	185	165	4.57E-17	0.242424242
c977_101199	1	3148149	15	110	205	190	1.49E-09	0.210526316
c977_101200	1	3153237	15	117.5	220	205	2.49E-08	0.195121951
c977_101201	1	3153934	35	115	195	160	1.32E-05	0.25
c977_101202	1	3162780	45	123.75	202.5	157.5	3.09E-14	0.253968254
c977_101203	1	3164793					0.0676007
c977_101204	1	3168109	0	108.75	217.5	217.5	1.51E-17	0.183908046
c977_101205	1	3169229	10	117.5	225	215	7.60E-15	0.186046512
c977_101206	1	3172065	15	110	205	190	3.55E-09	0.210526316
c977_101207	1	3172694	15	102.5	190	175	1.73E-14	0.228571429
c977_101208	1	3174882	5	90	175	170	8.56E-22	0.235294118
c977_101209	1	3177736	0	100	200	200	8.99E-17	0.2
c977_101210	1	3180476	0	95	190	190	2.82E-14	0.210526316
c977_101211	1	3181449	0	85	170	170	6.05E-09	0.235294118
c977_101212	1	3182740	0	75	150	150	6.49E-10	0.266666667
c977_101213	1	3186880	0	82.5	165	165	4.60E-08	0.242424242
c977_101214	1	3187822	10	90	170	160	6.62E-10	0.25
c977_101215	1	3189316	15	100	185	170	7.00E-16	0.235294118
c977_101216	1	3192455	30	102.5	175	145	5.31E-12	0.275862069
c977_101217	1	3203185	30	97.5	165	135	2.73E-16	0.296296296
c977_101218	1	3206283	55	112.5	170	115	6.56E-14	0.347826087
c977_101219	1	3207291	55	110	165	110	2.69E-10	0.363636364
c977_101220	1	3208629	60	117.5	175	115	6.06E-07	0.347826087
c977_101221	1	3211888	45	93.75	142.5	97.5	2.57E-14	0.41025641
c977_101526	1	3215105					0.00625536
c977_101222	1	3215858	15	97.5	180	165	1.24E-16	0.242424242
c977_101223	1	3220074	30	115	200	170	7.26E-08	0.235294118
c977_101224	1	3221964	30	100	170	140	1.41E-06	0.285714286
c977_101225	1	3223419	50	115	180	130	3.51E-09	0.307692308
c977_101226	1	3228863	60	105	150	90	8.62E-08	0.444444444
c977_101227	1	3231422	50	120	190	140	8.41E-10	0.285714286
c977_101228	1	3233606	35	110	185	150	2.16E-08	0.266666667
c977_101229	1	3236918	5	110	215	210	7.64E-16	0.19047619
c977_101230	1	3237326	5	97.5	190	185	2.81E-09	0.216216216
c977_101231	1	3239089	5	107.5	210	205	1.84E-08	0.195121951
c977_101232	1	3240317	5	105	205	200	1.85E-12	0.2
c977_101233	1	3242505	50	125	200	150	1.02E-10	0.266666667
c977_101234	1	3244425	55	117.5	180	125	5.39E-06	0.32
c977_101235	1	3247609	55	120	185	130	2.71E-08	0.307692308
c977_101236	1	3253116	15	102.5	190	175	1.23E-10	0.228571429
c977_101237	1	3254986	15	95	175	160	1.27E-13	0.25
c977_101238	1	3255569	25	85	145	120	1.03E-10	0.333333333
c977_101239	1	3259838	30	85	140	110	6.93E-16	0.363636364
c977_101240	1	3261939	20	87.5	155	135	2.94E-20	0.296296296
c977_101241	1	3262707	10	85	160	150	9.01E-14	0.266666667
c977_101242	1	3263374	35	102.5	170	135	4.32E-18	0.296296296
c977_101243	1	3269445	35	112.5	190	155	2.09E-07	0.258064516
c977_101244	1	3272782	45	125	205	160	1.36E-14	0.25
c977_101245	1	3273302	10	117.5	225	215	7.84E-10	0.186046512
c977_101246	1	3276978	15	110	205	190	2.16E-08	0.210526316
c977_101247	1	3277848	20	107.5	195	175	3.03E-20	0.228571429
c977_101248	1	3279947	25	102.5	180	155	1.51E-17	0.258064516
c977_101249	1	3282565	30	105	180	150	1.50E-15	0.266666667
c977_101250	1	3283426	30	97.5	165	135	7.45E-19	0.296296296
c977_101251	1	3284128	25	90	155	130	3.89E-19	0.307692308
c977_101252	1	3289083	50	100	150	100	2.97E-08	0.4
c977_101253	1	3289723	35	102.5	170	135	2.19E-07	0.296296296
c977_101254	1	3298026	40	110	180	140	6.25E-19	0.285714286
c977_101255	1	3298664	5	100	195	190	7.82E-15	0.210526316
c977_101256	1	3310806	15	102.5	190	175	7.01E-18	0.228571429
c977_101257	1	3311646	10	97.5	185	175	1.26E-19	0.228571429
c977_101258	1	3316703	10	97.5	185	175	5.22E-13	0.228571429
c977_101259	1	3317923	0	97.5	195	195	3.94E-09	0.205128205
c977_101260	1	3318612	45	115	185	140	1.90E-16	0.285714286
c977_101261	1	3320537	45	117.5	190	145	4.36E-05	0.275862069
c977_101527	1	3323962	50	105	160	110	5.84E-15	0.363636364
c977_101262	1	3326774	7.5	86.25	165	157.5	1.19E-11	0.253968254
c977_101263	1	3328569					0.00493553
c977_101264	1	3328984	37.5	101.25	165	127.5	3.73E-15	0.31372549
c977_101265	1	3331618	40	107.5	175	135	4.33E-22	0.296296296
c977_101425	1	3335105	30	115	200	170	4.33E-13	0.235294118
c977_101266	1	3336879	20	122.5	225	205	2.43E-10	0.195121951
c977_101267	1	3337496	10	115	220	210	1.07E-13	0.19047619
c977_101268	1	3338683	15	107.5	200	185	4.99E-13	0.216216216
c977_101269	1	3344920	20	100	180	160	4.11E-17	0.25
c977_101270	1	3346194	25	105	185	160	8.56E-12	0.25
c977_101271	1	3347334	55	117.5	180	125	1.50E-12	0.32
c977_101272	1	3348103	55	120	185	130	6.67E-13	0.307692308
c977_101273	1	3349678	60	130	200	140	2.83E-10	0.285714286
c977_101274	1	3356085	25	115	205	180	2.26E-08	0.222222222
c977_101275	1	3358318	55	125	195	140	4.11E-16	0.285714286
c977_101276	1	3358856	55	120	185	130	3.33E-11	0.307692308
c977_101278	1	3367771	60	120	180	120	2.23E-14	0.333333333
c977_101279	1	3368755	20	107.5	195	175	1.06E-09	0.228571429
c977_101280	1	3371621	5	97.5	190	185	1.32E-09	0.216216216
c977_101528	1	3372366	10	102.5	195	185	4.27E-13	0.216216216
c977_101281	1	3374124	15	105	195	180	2.56E-15	0.222222222
c977_101282	1	3378225	22.5	108.75	195	172.5	8.15E-09	0.231884058
c977_101283	1	3378812					0.00279843
c977_101284	1	3379724	45	108.75	172.5	127.5	7.18E-10	0.31372549
c977_101285	1	3382144	35	102.5	170	135	3.73E-12	0.296296296
c977_101286	1	3384015	70	115	160	90	5.20E-20	0.444444444
c977_101287	1	3385924	55	105	155	100	3.89E-13	0.4
c977_101424	1	3388389	65	105	145	80	6.95E-17	0.5
c977_101288	1	3389763	60	105	150	90	3.73E-18	0.444444444
c977_101289	1	3390752	60	100	140	80	0.000139946	0.5
c977_101290	1	3393871	45	87.5	130	85	2.05E-10	0.470588235
c977_101291	1	3396615	15	72.5	130	115	3.08E-07	0.347826087
c977_101292	1	3399093	40	92.5	145	105	4.58E-17	0.380952381
c977_101293	1	3400228	40	115	190	150	8.60E-08	0.266666667
c977_101294	1	3401832	40	107.5	175	135	1.15E-09	0.296296296
c977_101529	1	3402233	20	87.5	155	135	8.94E-13	0.296296296
c977_101295	1	3407907	35	85	135	100	3.09E-15	0.4
c977_101296	1	3408737	65	105	145	80	5.00E-16	0.5
c977_101297	1	3412637	45	112.5	180	135	1.73E-08	0.296296296
c977_101298	1	3414078	30	107.5	185	155	3.74E-12	0.258064516
c977_101299	1	3416585	5	95	185	180	1.43E-14	0.222222222
c977_101300	1	3425543	10	97.5	185	175	7.05E-18	0.228571429
c977_101301	1	3429668	10	105	200	190	5.41E-12	0.210526316
c977_101302	1	3431295	5	95	185	180	4.02E-09	0.222222222
c977_101303	1	3436078	0	90	180	180	2.33E-08	0.222222222
c977_101304	1	3437537	0	77.5	155	155	2.06E-07	0.258064516
c977_101305	1	3437960	15	82.5	150	135	4.80E-08	0.296296296
c977_101531	1	3442011	35	82.5	130	95	1.39E-05	0.421052632
c977_100007	1	3442595	55	95	135	80	2.77E-08	0.5
c977_101530	1	3446029	40	100	160	120	3.74E-15	0.333333333
c977_101306	1	3448355	20	100	180	160	1.68E-07	0.25
c977_101307	1	3450431	0	92.5	185	185	5.22E-09	0.216216216
c977_101308	1	3451020	0	102.5	205	205	4.67E-07	0.195121951
c977_101309	1	3455785	10	102.5	195	185	2.01E-06	0.216216216
c977_101310	1	3459709	20	95	170	150	3.55E-19	0.266666667
c977_101311	1	3460835	20	85	150	130	0.000164057	0.307692308
c977_101312	1	3465529	25	87.5	150	125	1.44E-11	0.32
c977_101313	1	3466305	15	102.5	190	175	1.86E-16	0.228571429
c977_101314	1	3467956	20	95	170	150	5.24E-11	0.266666667
c977_101315	1	3469268	15	97.5	180	165	8.35E-08	0.242424242
c977_101423	1	3471972	25	102.5	180	155	1.93E-18	0.258064516
c977_101316	1	3477912	35	117.5	200	165	6.67E-10	0.242424242
c977_101317	1	3481691	50	120	190	140	3.38E-16	0.285714286
c977_101318	1	3484959	50	110	170	120	1.22E-11	0.333333333
c977_101319	1	3486812	45	97.5	150	105	4.92E-19	0.380952381
c977_101320	1	3491399	20	90	160	140	1.83E-17	0.285714286
c977_101321	1	3492509	25	85	145	120	3.20E-11	0.333333333
c977_101322	1	3494004	15	92.5	170	155	6.51E-15	0.258064516
c977_101323	1	3496378	15	97.5	180	165	2.32E-11	0.242424242
c977_101325	1	3504131	0	105	210	210	3.32E-15	0.19047619
c977_101326	1	3505599	0	102.5	205	205	2.24E-10	0.195121951
c977_101327	1	3506320	10	95	180	170	9.96E-16	0.235294118
c977_101328	1	3507140	10	85	160	150	1.83E-13	0.266666667
c977_101329	1	3508664	10	75	140	130	1.78E-14	0.307692308
c977_101330	1	3509581	0	75	150	150	2.15E-06	0.266666667
c977_101331	1	3511570	10	70	130	120	4.50E-13	0.333333333
c977_101332	1	3515582	25	82.5	140	115	2.22E-09	0.347826087
c977_101333	1	3519003	45	80	115	70	5.07E-17	0.571428571
c977_101334	1	3520240	35	82.5	130	95	1.76E-13	0.421052632
c977_101335	1	3521522	25	75	125	100	5.75E-20	0.4
c977_101336	1	3523556	5	90	175	170	4.80E-16	0.235294118
c977_101337	1	3524180	15	97.5	180	165	6.13E-07	0.242424242
c977_101338	1	3527543	15	110	205	190	2.24E-10	0.210526316
c977_101339	1	3528257	15	105	195	180	3.34E-10	0.222222222
c977_101340	1	3529497	5	102.5	200	195	2.16E-11	0.205128205
c977_101341	1	3531998	0	92.5	185	185	2.59E-09	0.216216216
c977_101342	1	3533477	5	90	175	170	2.96E-10	0.235294118
c977_101343	1	3538887	15	87.5	160	145	6.15E-13	0.275862069
c977_101344	1	3540078	20	97.5	175	155	9.52E-15	0.258064516
c977_101345	1	3542408	20	107.5	195	175	3.72E-13	0.228571429
c977_101346	1	3545790	25	117.5	210	185	1.01E-06	0.216216216
c977_101532	1	3552554	20	102.5	185	165	8.65E-16	0.242424242
c977_101347	1	3553795	22.5	90	157.5	135	2.40E-19	0.296296296
c977_101348	1	3556180					0.0109766
c977_101349	1	3557976	37.5	82.5	127.5	90	4.48E-11	0.444444444
c977_101350	1	3563111	37.5	82.5	127.5	90	4.08E-16	0.444444444
c977_101351	1	3563995					0.0614194
c977_101352	1	3568207	22.5	82.5	142.5	120	1.48E-11	0.333333333
c977_101353	1	3569499	15	82.5	150	135	7.21E-13	0.296296296
c977_101354	1	3571418	15	97.5	180	165	2.44E-14	0.242424242
c977_101355	1	3576418	22.5	108.75	195	172.5	1.16E-09	0.231884058
c977_101356	1	3578191					0.0362556
c977_101357	1	3583621	45	127.5	210	165	6.13E-12	0.242424242
c977_101358	1	3584162	30	117.5	205	175	8.34E-16	0.228571429
c977_101422	1	3589071	20	90	160	140	1.79E-10	0.285714286
c977_101359	1	3589956	20	95	170	150	4.18E-12	0.266666667
c977_101360	1	3595754	20	102.5	185	165	4.15E-10	0.242424242
c977_101361	1	3596369	0	107.5	215	215	5.60E-07	0.186046512
c977_101362	1	3597595	0	100	200	200	8.70E-19	0.2
c977_101363	1	3600201	10	85	160	150	7.46E-10	0.266666667
c977_101364	1	3601192	35	102.5	170	135	1.56E-09	0.296296296
c977_101365	1	3604200	35	97.5	160	125	6.35E-12	0.32
c977_101366	1	3605657	25	100	175	150	5.26E-16	0.266666667
c977_101367	1	3608012	5	85	165	160	2.12E-15	0.25
c977_101368	1	3608738	5	87.5	170	165	1.65E-14	0.242424242
c977_101369	1	3615205	5	100	195	190	4.85E-11	0.210526316
c977_101370	1	3617633	10	97.5	185	175	4.51E-11	0.228571429
c977_101371	1	3618726	15	97.5	180	165	3.28E-11	0.242424242
c977_101372	1	3620388	15	97.5	180	165	4.19E-16	0.242424242
c977_101373	1	3622358	15	107.5	200	185	1.06E-05	0.216216216
c977_101374	1	3625888	10	110	210	200	2.73E-16	0.2
c977_101534	1	3628264	10	97.5	185	175	7.41E-12	0.228571429
c977_100013	1	3628823	15	92.5	170	155	1.35E-14	0.258064516
c977_101533	1	3630099	40	115	190	150	4.27E-15	0.266666667
c977_101375	1	3634349	70	135	200	130	5.79E-08	0.307692308
c977_101376	1	3636713	55	130	205	150	1.64E-08	0.266666667
c977_101377	1	3638706	40	105	170	130	6.39E-14	0.307692308
c977_101378	1	3639734	15	86.25	157.5	142.5	7.90E-13	0.280701754
c977_101420	1	3643054					0.308172
c977_101421	1	3643680	22.5	90	157.5	135	1.52E-05	0.296296296
c977_101379	1	3645304	60	107.5	155	95	1.19E-22	0.421052632
c977_101380	1	3649032	85	130	175	90	1.86E-09	0.444444444
c977_101381	1	3650614	85	132.5	180	95	2.45E-15	0.421052632
c977_101382	1	3651917	55	132.5	210	155	9.16E-15	0.258064516
c977_101383	1	3655372	55	130	205	150	6.49E-11	0.266666667
c977_101384	1	3656596	40	122.5	205	165	3.32E-09	0.242424242
c977_101385	1	3657568	25	115	205	180	1.08E-14	0.222222222
c977_101386	1	3659462	10	102.5	195	185	1.99E-13	0.216216216
c977_101387	1	3660155	15	105	195	180	1.18E-14	0.222222222
c977_101388	1	3662414					0.0013124
c977_101389	1	3668244	0	90	180	180	9.39E-19	0.222222222
c977_101390	1	3670298					0.050485
c977_101391	1	3673448	52.5	120	187.5	135	1.61E-12	0.296296296
c977_101392	1	3675587	50	110	170	120	2.78E-15	0.333333333
c977_101535	1	3678442	40	105	170	130	4.95E-16	0.307692308
c977_101393	1	3679948	15	95	175	160	6.67E-18	0.25
c977_101394	1	3681547	10	100	190	180	2.43E-11	0.222222222
c977_101395	1	3684936	25	110	195	170	2.69E-13	0.235294118
c977_101396	1	3686668	25	112.5	200	175	8.16E-16	0.228571429
c977_101397	1	3691764	15	105	195	180	2.62E-09	0.222222222
c977_101398	1	3692541	5	97.5	190	185	3.60E-08	0.216216216
c977_101399	1	3695443	5	95	185	180	1.43E-15	0.222222222
c977_101400	1	3696677	35	105	175	140	3.80E-08	0.285714286
c977_101401	1	3699840	30	110	190	160	1.81E-06	0.25
c977_101402	1	3709703	35	97.5	160	125	2.71E-09	0.32
c977_101403	1	3710501	10	97.5	185	175	3.79E-17	0.228571429
c977_101404	1	3713948	10	102.5	195	185	3.82E-12	0.216216216
c977_101405	1	3716800	15	110	205	190	4.47E-08	0.210526316
c977_101419	1	3721797	10	100	190	180	1.81E-14	0.222222222
c977_101406	1	3722261	10	87.5	165	155	7.56E-20	0.258064516
c977_101407	1	3723564	0	82.5	165	165	3.93E-11	0.242424242
c977_101408	1	3726290	0	77.5	155	155	1.35E-21	0.258064516
c977_101409	1	3726876	0	72.5	145	145	2.03E-12	0.275862069
c977_101410	1	3728629	10	75	140	130	6.36E-13	0.307692308
c977_101411	1	3729608	10	92.5	175	165	7.89E-16	0.242424242
c977_101412	1	3730965	10	87.5	165	155	8.62E-08	0.258064516
c977_101413	1	3732420	0	85	170	170	7.30E-10	0.235294118
c977_101536	1	3734048	0	72.5	145	145	1.19E-13	0.275862069
c977_101414	1	3734979	15	85	155	140	9.59E-16	0.285714286
c977_101415	1	3739718	15	87.5	160	145	3.72E-15	0.275862069
c977_101416	1	3740281	15	92.5	170	155	7.17E-10	0.258064516
c977_101417	1	3745670	10	92.5	175	165	3.52E-13	0.242424242
c977_101418	1	3752099	20	85	150	130	1.50E-17	0.307692308
p4C9_100075	1	3792772	20	77.5	135	115	1.17E-10	0.347826087
p4C9_100001	1	3797332	15	72.5	130	115	1.42E-18	0.347826087
p4C9_100002	1	3800761	5	72.5	140	135	7.95E-22	0.296296296
p4C9_100003	1	3801333	5	87.5	170	165	7.14E-14	0.242424242
p4C9_100004	1	3802267	0	100	200	200	8.27E-08	0.2
p4C9_100005	1	3805346	0	97.5	195	195	4.61E-14	0.205128205
p4C9_100007	1	3807138	5	82.5	160	155	4.55E-16	0.258064516
p4C9_100074	1	3808401	10	70	130	120	6.21E-19	0.333333333
p4C9_100008	1	3810473	15	75	135	120	5.59E-12	0.333333333
p4C9_100009	1	3811273					0.0684788
p4C9_100010	1	3812078	7.5	78.75	150	142.5	1.70E-17	0.280701754
p4C9_100011	1	3815003	15	77.5	140	125	6.17E-16	0.32
p4C9_100012	1	3815500	10	87.5	165	155	2.62E-14	0.258064516
p4C9_100013	1	3817841	10	92.5	175	165	4.89E-12	0.242424242
p4C9_100014	1	3819170	5	95	185	180	3.77E-07	0.222222222
p4C9_100015	1	3821044	10	85	160	150	2.85E-20	0.266666667
p4C9_100016	1	3821849	20	90	160	140	5.99E-16	0.285714286
p4C9_100017	1	3824750	15	92.5	170	155	1.50E-19	0.258064516
p4C9_100018	1	3825439	10	87.5	165	155	4.14E-15	0.258064516
p4C9_100019	1	3827636	5	80	155	150	3.01E-23	0.266666667
p4C9_100020	1	3831988	5	75	145	140	3.75E-17	0.285714286
p4C9_100021	1	3836282	7.5	75	142.5	135	8.55E-14	0.296296296
p4C9_100022	1	3838579					0.00234631
p4C9_100023	1	3839679	22.5	82.5	142.5	120	2.21E-13	0.333333333
p4C9_100024	1	3843146	15	92.5	170	155	2.67E-15	0.258064516
p4C9_100025	1	3844519	0	72.5	145	145	3.56E-11	0.275862069
p4C9_100026	1	3846077	0	77.5	155	155	9.76E-06	0.258064516
p4C9_100027	1	3849234	15	70	125	110	1.54E-11	0.363636364
p4C9_100028	1	3852826	45	95	145	100	2.62E-08	0.4
p4C9_100029	1	3854013	55	90	125	70	2.11E-08	0.571428571
p4C9_100030	1	3854690	40	87.5	135	95	1.81E-09	0.421052632
p4C9_100073	1	3857085	15	82.5	150	135	1.04E-14	0.296296296
p4C9_100031	1	3862309					0.0169931
p4C9_100032	1	3862637	97.5	127.5	157.5	60	0.000399674	0.666666667
p4C9_100033	1	3864231	65	125	185	120	8.88E-13	0.333333333
p4C9_100034	1	3866074	10	92.5	175	165	3.68E-06	0.242424242
p4C9_100035	1	3869000	0	105	210	210	1.07E-19	0.19047619
p4C9_100036	1	3869423	45	112.5	180	135	1.14E-08	0.296296296
p4C9_100037	1	3870216	45	127.5	210	165	3.17E-05	0.242424242
p4C9_100038	1	3871650	45	112.5	180	135	6.37E-08	0.296296296
p4C9_100039	1	3872832	20	100	180	160	6.71E-17	0.25
p4C9_100040	1	3884095	40	97.5	155	115	1.02E-05	0.347826087
p4C9_100076	1	3884803	40	95	150	110	5.24E-13	0.363636364
p4C9_100041	1	3886358	20	87.5	155	135	1.27E-07	0.296296296
p4C9_100042	1	3888784	0	90	180	180	7.84E-16	0.222222222
p4C9_100043	1	3889683	0	107.5	215	215	5.32E-14	0.186046512
p4C9_100044	1	3893247	0	95	190	190	8.74E-07	0.210526316
p4C9_100045	1	3894258	20	87.5	155	135	9.83E-06	0.296296296
p4C9_100046	1	3897601	20	87.5	155	135	1.70E-09	0.296296296
p4C9_100047	1	3899688	20	92.5	165	145	0.000207141	0.275862069
p4C9_100048	1	3901369	0	95	190	190	2.49E-09	0.210526316
p4C9_100049	1	3908536	10	92.5	175	165	4.86E-11	0.242424242
p4C9_100050	1	3910306	30	97.5	165	135	4.62E-09	0.296296296
p4C9_100051	1	3912060	30	95	160	130	6.52E-11	0.307692308
p4C9_100052	1	3914765	35	85	135	100	2.83E-14	0.4
p4C9_100053	1	3915743	22.5	90	157.5	135	3.04E-10	0.296296296
p4C9_100054	1	3917115					0.0123023
p4C9_100055	1	3919185	30	105	180	150	8.55E-12	0.266666667
p4C9_100056	1	3922338					0.00459752
p4C9_100077	1	3924153	15	108.75	202.5	187.5	3.49E-17	0.213333333
p4C9_100057	1	3924684	10	105	200	190	3.67E-17	0.210526316
p4C9_100058	1	3926054	20	105	190	170	3.39E-16	0.235294118
p4C9_100059	1	3926892	15	105	195	180	7.71E-20	0.222222222
p4C9_100060	1	3928780	15	105	195	180	2.61E-08	0.222222222
p4C9_100061	1	3929756	0	107.5	215	215	7.59E-12	0.186046512
p4C9_100062	1	3932126	0	112.5	225	225	9.92E-07	0.177777778
p4C9_100063	1	3936440	0	112.5	225	225	0.000144082	0.177777778
p4C9_100064	1	3938557	10	107.5	205	195	6.18E-14	0.205128205
p4C9_100065	1	3942776	15	92.5	170	155	7.21E-15	0.258064516
p4C9_100066	1	3943424	15	92.5	170	155	9.24E-08	0.258064516
p4C9_100067	1	3946871	5	92.5	180	175	1.25E-12	0.228571429
p4C9_100068	1	3948394	0	101.25	202.5	202.5	3.04E-14	0.197530864
p4C9_100069	1	3949007					0.155631
p4C9_100070	1	3951438	15	105	195	180	4.57E-11	0.222222222
p4C9_100071	1	3956961	10	87.5	165	155	1.27E-13	0.258064516
p4C9_100072	1	3959236	0	75	150	150	2.24E-07	0.266666667
p4C9_100078	1	3962352	10	77.5	145	135	5.35E-12	0.296296296
p4C9_100079	1	3966397	25	95	165	140	3.86E-19	0.285714286
p4C9_100080	1	3968737	25	95	165	140	6.56E-16	0.285714286
p4C9_100081	1	3970028	15	102.5	190	175	1.88E-17	0.228571429
p4C9_100082	1	3971043	0	107.5	215	215	1.27E-16	0.186046512
p4C9_100083	1	3972938	0	107.5	215	215	2.24E-05	0.186046512
pB15E9_100603	1	3989042	45	117.5	190	145	3.13E-14	0.275862069
pB15E9_100006	1	3992837	60	105	150	90	1.36E-07	0.444444444
pB15E9_100008	1	4004130	60	105	150	90	1.93E-16	0.444444444
pB15E9_100009	1	4006181	20	100	180	160	3.71E-07	0.25
pB15E9_100010	1	4006771	45	120	195	150	4.40E-13	0.266666667
pB15E9_100011	1	4010629	50	120	190	140	1.67E-09	0.285714286
pB15E9_100012	1	4011764	45	112.5	180	135	2.05E-17	0.296296296
pB15E9_100013	1	4017063	20	97.5	175	155	6.44E-09	0.258064516
pB15E9_100014	1	4017562	25	112.5	200	175	1.90E-16	0.228571429
pB15E9_100015	1	4022074	25	117.5	210	185	6.08E-07	0.216216216
pB15E9_100017	1	4034719	20	120	220	200	2.38E-08	0.2
pB15E9_100604	1	4035529	10	107.5	205	195	8.97E-18	0.205128205
pB15E9_100018	1	4037704	40	100	160	120	2.34E-11	0.333333333
pB15E9_100019	1	4039116	30	97.5	165	135	1.28E-05	0.296296296
pB15E9_100602	1	4043240	45	112.5	180	135	3.64E-16	0.296296296
pB15E9_100020	1	4045968	15	120	225	210	4.72E-05	0.19047619
pB15E9_100021	1	4049948	20	122.5	225	205	1.42E-09	0.195121951
pB15E9_100022	1	4050978	15	105	195	180	4.82E-17	0.222222222
pB15E9_100023	1	4052796	60	112.5	165	105	2.07E-17	0.380952381
pB15E9_100024	1	4053890	70	125	180	110	3.39E-09	0.363636364
pB15E9_100025	1	4054746	65	127.5	190	125	4.58E-09	0.32
pB15E9_100026	1	4058843	30	120	210	180	3.03E-16	0.222222222
pB15E9_100027	1	4061643	15	100	185	170	2.26E-14	0.235294118
pB15E9_100028	1	4062449	10	100	190	180	2.53E-17	0.222222222
pB15E9_100029	1	4068910	0	100	200	200	4.50E-12	0.2
pB15E9_100030	1	4070183	0	108.75	217.5	217.5	2.15E-05	0.183908046
pB15E9_100031	1	4071043					0.355211
pB15E9_100032	1	4075446	22.5	78.75	135	112.5	1.62E-16	0.355555556
pB15E9_100033	1	4076194	15	82.5	150	135	1.37E-20	0.296296296
pB15E9_100605	1	4079871	5	85	165	160	8.16E-12	0.25
pB15E9_100034	1	4082550	0	90	180	180	1.31E-16	0.222222222
pB15E9_100035	1	4084834	15	92.5	170	155	5.06E-14	0.258064516
pB15E9_100036	1	4085941	40	90	140	100	2.94E-09	0.4
pB15E9_100037	1	4089924	40	100	160	120	1.42E-05	0.333333333
pB15E9_100038	1	4091301	55	117.5	180	125	5.94E-05	0.32
pB15E9_100039	1	4093701	60	132.5	205	145	6.73E-10	0.275862069
pB15E9_100040	1	4094395	60	120	180	120	1.42E-08	0.333333333
pB15E9_100041	1	4095347	70	117.5	165	95	3.74E-10	0.421052632
pB15E9_100042	1	4097416	40	102.5	165	125	1.35E-11	0.32
pB15E9_100043	1	4098746	40	105	170	130	1.21E-10	0.307692308
pB15E9_100044	1	4099302	25	97.5	170	145	6.72E-13	0.275862069
pB15E9_100045	1	4102916	35	107.5	180	145	7.46E-16	0.275862069
pB15E9_100046	1	4105057	35	117.5	200	165	1.04E-15	0.242424242
pB15E9_100047	1	4106057	10	112.5	215	205	3.91E-05	0.195121951
pB15E9_100048	1	4112506	20	105	190	170	1.14E-12	0.235294118
pB15E9_100049	1	4113732	20	95	170	150	5.51E-14	0.266666667
pB15E9_100601	1	4114820	25	92.5	160	135	3.76E-11	0.296296296
pB15E9_100050	1	4118373	10	97.5	185	175	5.45E-19	0.228571429
pB15E9_100051	1	4122233	10	95	180	170	4.73E-12	0.235294118
pB15E9_100052	1	4124985	5	102.5	200	195	5.27E-15	0.205128205
pB15E9_100053	1	4129403	0	100	200	200	1.04E-06	0.2
pB15E9_100054	1	4131830	0	100	200	200	1.29E-09	0.2
pB15E9_100055	1	4132685	45	107.5	170	125	1.09E-16	0.32
pB15E9_100056	1	4135765	45	110	175	130	1.72E-05	0.307692308
pB15E9_100057	1	4138509	90	132.5	175	85	1.25E-08	0.470588235
pB15E9_100058	1	4142670	45	125	205	160	2.72E-07	0.25
pB15E9_100059	1	4147897	55	127.5	200	145	8.41E-05	0.275862069
pB15E9_100060	1	4152032	20	110	200	180	4.65E-10	0.222222222
pB15E9_100061	1	4152708	20	100	180	160	4.23E-17	0.25
pB15E9_100005	1	4156793	10	102.5	195	185	9.96E-12	0.216216216
pB15E9_100062	1	4158159	5	100	195	190	1.22E-13	0.210526316
pB15E9_100063	1	4161220	5	90	175	170	2.02E-16	0.235294118
pB15E9_100064	1	4161944	5	75	145	140	2.39E-10	0.285714286
pB15E9_100065	1	4164876	25	90	155	130	7.06E-11	0.307692308
pB15E9_100066	1	4165297	40	112.5	185	145	3.28E-16	0.275862069
pB15E9_100067	1	4168351	45	115	185	140	2.92E-13	0.285714286
pB15E9_100068	1	4170828	30	107.5	185	155	2.45E-16	0.258064516
pB15E9_100069	1	4172183	25	100	175	150	2.07E-14	0.266666667
pB15E9_100070	1	4173537	30	107.5	185	155	1.72E-16	0.258064516
pB15E9_100071	1	4176867	35	105	175	140	1.18E-15	0.285714286
pB15E9_100072	1	4177936	25	102.5	180	155	1.20E-15	0.258064516
pB15E9_100073	1	4181840	20	97.5	175	155	3.38E-20	0.258064516
pB15E9_100074	1	4186818	5	92.5	180	175	6.72E-10	0.228571429
pB15E9_100075	1	4187783	5	87.5	170	165	1.89E-12	0.242424242
pB15E9_100076	1	4190472	5	85	165	160	5.49E-12	0.25
pB15E9_100077	1	4192015	5	95	185	180	2.78E-20	0.222222222
pB15E9_100078	1	4192755	55	120	185	130	1.32E-11	0.307692308
pB15E9_100600	1	4193557	75	138.75	202.5	127.5	2.00E-08	0.31372549
pB15E9_100079	1	4196614					0.00210841
pB15E9_100606	1	4198667	60	131.25	202.5	142.5	5.07E-11	0.280701754
pB15E9_100080	1	4206065	65	127.5	190	125	1.73E-12	0.32
pB15E9_100081	1	4207274	30	107.5	185	155	1.13E-15	0.258064516
pB15E9_100082	1	4207836	50	92.5	135	85	1.12E-14	0.470588235
pB15E9_100083	1	4209402	25	77.5	130	105	1.77E-10	0.380952381
pB15E9_100084	1	4210190	30	95	160	130	1.61E-09	0.307692308
pB15E9_100599	1	4213698	30	105	180	150	5.37E-14	0.266666667
pB15E9_100085	1	4218471	40	112.5	185	145	2.02E-11	0.275862069
pB15E9_100086	1	4222892	30	105	180	150	2.90E-13	0.266666667
pB15E9_100087	1	4225613	10	90	170	160	1.09E-10	0.25
pB15E9_100088	1	4230261	30	105	180	150	1.33E-07	0.266666667
pB15E9_100089	1	4232326	30	100	170	140	2.32E-08	0.285714286
pB15E9_100090	1	4234233	30	82.5	135	105	1.09E-09	0.380952381
pB15E9_100091	1	4238302	10	70	130	120	4.92E-05	0.333333333
pB15E9_100092	1	4242934	10	65	120	110	9.89E-16	0.363636364
pB15E9_100093	1	4245485	10	102.5	195	185	1.87E-22	0.216216216
pB15E9_100094	1	4246475	0	95	190	190	1.75E-08	0.210526316
pB15E9_100608	1	4250778	40	115	190	150	9.71E-15	0.266666667
pB15E9_100607	1	4251575	65	117.5	170	105	8.12E-07	0.380952381
pB15E9_100095	1	4253314	110	137.5	165	55	4.16E-13	0.727272727
pB15E9_100096	1	4256021	85	120	155	70	7.32E-12	0.571428571
pB15E9_100097	1	4256740	65	107.5	150	85	3.59E-14	0.470588235
pB15E9_100098	1	4259970	20	90	160	140	7.49E-19	0.285714286
pB15E9_100598	1	4261881	5	100	195	190	3.71E-15	0.210526316
pB15E9_100001	1	4264461	15	100	185	170	9.00E-14	0.235294118
pB15E9_100099	1	4264929	25	95	165	140	2.32E-17	0.285714286
pB15E9_100100	1	4266867	40	87.5	135	95	6.21E-11	0.421052632
pB15E9_100101	1	4268207	25	85	145	120	2.13E-16	0.333333333
pB15E9_100102	1	4270401	15	90	165	150	5.57E-09	0.266666667
pB15E9_100103	1	4272607	30	105	180	150	1.00E-18	0.266666667
pB15E9_100104	1	4276727	40	110	180	140	1.32E-08	0.285714286
pB15E9_100105	1	4277334	50	117.5	185	135	1.02E-11	0.296296296
pB15E9_100106	1	4278439	20	95	170	150	1.16E-11	0.266666667
pB15E9_100107	1	4279639	20	92.5	165	145	2.03E-13	0.275862069
pB15E9_100108	1	4280943	10	82.5	155	145	7.71E-14	0.275862069
pB15E9_100109	1	4282721	20	92.5	165	145	1.01E-14	0.275862069
pB15E9_100110	1	4284460	20	95	170	150	2.34E-20	0.266666667
pB15E9_100111	1	4285869	20	107.5	195	175	0.000672105	0.228571429
pB15E9_100112	1	4287753	10	112.5	215	205	0.000173049	0.195121951
pB15E9_100113	1	4289405	10	125	240	230	2.50E-12	0.173913043
pB15E9_100609	1	4297111	30	120	210	180	2.79E-15	0.222222222
pB15E9_100114	1	4298061	55	130	205	150	7.48E-15	0.266666667
pB15E9_100115	1	4301836	50	120	190	140	5.82E-11	0.285714286
pB15E9_100116	1	4302609	30	120	210	180	1.81E-12	0.222222222
pB15E9_100117	1	4305648	20	105	190	170	6.65E-11	0.235294118
pB15E9_100118	1	4306988	35	102.5	170	135	3.63E-17	0.296296296
pB15E9_100119	1	4307792	35	95	155	120	2.00E-15	0.333333333
pB15E9_100120	1	4313422	50	105	160	110	1.65E-13	0.363636364
pB15E9_100597	1	4314138	30	107.5	185	155	2.60E-16	0.258064516
pB15E9_100121	1	4320652	30	107.5	185	155	3.22E-14	0.258064516
pB15E9_100122	1	4321937	15	102.5	190	175	4.28E-07	0.228571429
pB15E9_100123	1	4323314	30	105	180	150	8.92E-15	0.266666667
pB15E9_100124	1	4324634	45	116.25	187.5	142.5	9.38E-09	0.280701754
pB15E9_100125	1	4327395					0.120905
pB15E9_100126	1	4328215	22.5	90	157.5	135	5.47E-17	0.296296296
pB15E9_100127	1	4331125	15	82.5	150	135	2.05E-16	0.296296296
pB15E9_100128	1	4333506	5	82.5	160	155	1.45E-13	0.258064516
pB15E9_100129	1	4334114	15	95	175	160	8.67E-16	0.25
pB15E9_100130	1	4339313	20	105	190	170	1.34E-16	0.235294118
pB15E9_100131	1	4340340	45	115	185	140	1.61E-11	0.285714286
pB15E9_100132	1	4341378	65	115	165	100	1.26E-12	0.4
pB15E9_100133	1	4343479	75	120	165	90	6.08E-15	0.444444444
pB15E9_100134	1	4345780	60	125	190	130	2.17E-12	0.307692308
pB15E9_100135	1	4347546	45	120	195	150	5.08E-12	0.266666667
pB15E9_100136	1	4352631	50	115	180	130	9.83E-19	0.307692308
pB15E9_100137	1	4354118	50	110	170	120	6.80E-15	0.333333333
pB15E9_100138	1	4354965	45	110	175	130	2.91E-13	0.307692308
pB15E9_100139	1	4356608	35	105	175	140	4.31E-12	0.285714286
pB15E9_100140	1	4360399	20	105	190	170	1.30E-12	0.235294118
pB15E9_100141	1	4365414	10	87.5	165	155	2.47E-08	0.258064516
pB15E9_100142	1	4368633	10	92.5	175	165	4.03E-05	0.242424242
pB15E9_100143	1	4374061	25	90	155	130	7.65E-16	0.307692308
pB15E9_100596	1	4383472	40	102.5	165	125	2.76E-15	0.32
pB15E9_100144	1	4384651	50	97.5	145	95	6.27E-16	0.421052632
pB15E9_100145	1	4386838	45	95	145	100	1.56E-15	0.4
pB15E9_100146	1	4388022	50	87.5	125	75	1.13E-13	0.533333333
pB15E9_100147	1	4393940	45	90	135	90	1.21E-09	0.444444444
pB15E9_100148	1	4395839	50	92.5	135	85	3.72E-09	0.470588235
pB15E9_100149	1	4396837	45	105	165	120	2.05E-17	0.333333333
pB15E9_100150	1	4404332	35	112.5	190	155	1.97E-15	0.258064516
pB15E9_100151	1	4406481	20	105	190	170	1.34E-09	0.235294118
pB15E9_100152	1	4406893	5	97.5	190	185	2.90E-13	0.216216216
pB15E9_100153	1	4410858	10	87.5	165	155	3.56E-14	0.258064516
pB15E9_100154	1	4411647	10	97.5	185	175	1.39E-15	0.228571429
pB15E9_100155	1	4412635	40	112.5	185	145	2.62E-08	0.275862069
pB15E9_100156	1	4415938	30	122.5	215	185	2.37E-12	0.216216216
pB15E9_100157	1	4416935	40	110	180	140	1.73E-09	0.285714286
pB15E9_100158	1	4418993	25	100	175	150	2.52E-15	0.266666667
pB15E9_100159	1	4419877	30	87.5	145	115	8.38E-19	0.347826087
pB15E9_100160	1	4424327	65	107.5	150	85	9.76E-14	0.470588235
pB15E9_100161	1	4426575	50	102.5	155	105	1.97E-06	0.380952381
pB15E9_100162	1	4428749	45	95	145	100	2.07E-15	0.4
pB15E9_100163	1	4432359	0	80	160	160	5.80E-06	0.25
pB15E9_100164	1	4433209	0	75	150	150	5.47E-17	0.266666667
pB15E9_100165	1	4435775	0	80	160	160	1.00E-05	0.25
pB15E9_100166	1	4438222	0	82.5	165	165	5.49E-09	0.242424242
pB15E9_100167	1	4443203	0	87.5	175	175	1.02E-07	0.228571429
pB15E9_100168	1	4444220	0	105	210	210	5.72E-15	0.19047619
pB15E9_100169	1	4446050	0	97.5	195	195	1.08E-07	0.205128205
pB15E9_100170	1	4446818	0	100	200	200	1.11E-14	0.2
pB15E9_100171	1	4449823	0	82.5	165	165	6.84E-10	0.242424242
pB15E9_100172	1	4453790	5	87.5	170	165	2.05E-10	0.242424242
pB15E9_100173	1	4454608	5	87.5	170	165	1.04E-18	0.242424242
pB15E9_100174	1	4460145	15	97.5	180	165	7.79E-13	0.242424242
pB15E9_100175	1	4463629	10	95	180	170	8.90E-17	0.235294118
pB15E9_100176	1	4464293	10	102.5	195	185	2.14E-08	0.216216216
pB15E9_100177	1	4469146	0	77.5	155	155	0.000474488	0.258064516
pB15E9_100178	1	4471085	0	85	170	170	6.29E-06	0.235294118
pB15E9_100179	1	4471999	10	75	140	130	1.81E-17	0.307692308
pB15E9_100595	1	4474911	10	107.5	205	195	5.33E-10	0.205128205
pB15E9_100180	1	4476216	25	102.5	180	155	9.88E-11	0.258064516
pB15E9_100181	1	4477159	15	105	195	180	1.59E-17	0.222222222
pB15E9_100182	1	4479252	15	97.5	180	165	1.19E-16	0.242424242
pB15E9_100183	1	4479593	0	90	180	180	6.84E-22	0.222222222
pB15E9_100184	1	4482441	0	82.5	165	165	2.12E-16	0.242424242
pB15E9_100185	1	4482910	20	100	180	160	3.43E-18	0.25
pB15E9_100186	1	4485123	20	110	200	180	8.44E-07	0.222222222
pB15E9_100187	1	4485756	30	110	190	160	6.75E-15	0.25
pB15E9_100188	1	4487782	10	90	170	160	3.20E-21	0.25
pB15E9_100189	1	4489691	25	90	155	130	7.20E-13	0.307692308
pB15E9_100190	1	4491983	15	97.5	180	165	3.68E-15	0.242424242
pB15E9_100191	1	4493315	25	95	165	140	3.09E-19	0.285714286
pB15E9_100192	1	4498354	20	87.5	155	135	0.000280808	0.296296296
pB15E9_100610	1	4500701	40	85	130	90	2.40E-13	0.444444444
pB15E9_100193	1	4502099	50	92.5	135	85	6.22E-08	0.470588235
pB15E9_100194	1	4503823	40	105	170	130	4.31E-16	0.307692308
pB15E9_100594	1	4504773	30	102.5	175	145	4.25E-08	0.275862069
pB15E9_100195	1	4508553	25	100	175	150	4.45E-14	0.266666667
pB15E9_100196	1	4511990	37.5	90	142.5	105	2.01E-15	0.380952381
pB15E9_100197	1	4518567					0.00338524
pB15E9_100198	1	4519072	0	86.25	172.5	172.5	4.81E-14	0.231884058
pB15E9_100199	1	4520864	0	95	190	190	2.97E-12	0.210526316
pB15E9_100200	1	4521520	0	100	200	200	2.21E-10	0.2
pB15E9_100201	1	4522743	0	102.5	205	205	7.21E-16	0.195121951
pB15E9_100202	1	4524503	5	92.5	180	175	9.42E-17	0.228571429
pB15E9_100203	1	4527387	5	92.5	180	175	8.41E-19	0.228571429
pB15E9_100204	1	4531005	35	115	195	160	1.01E-13	0.25
pB15E9_100205	1	4534494	35	112.5	190	155	2.87E-09	0.258064516
pB15E9_100611	1	4535732	52.5	116.25	180	127.5	6.96E-06	0.31372549
pB15E9_100003	1	4538229					0.0014196
pB15E9_100206	1	4544172	15	82.5	150	135	1.54E-11	0.296296296
pB15E9_100207	1	4547495	20	85	150	130	5.18E-15	0.307692308
pB15E9_100208	1	4548065	25	87.5	150	125	8.33E-16	0.32
pB15E9_100209	1	4551782	30	95	160	130	3.13E-14	0.307692308
pB15E9_100210	1	4554390	30	110	190	160	2.05E-11	0.25
pB15E9_100211	1	4555776	45	117.5	190	145	4.69E-08	0.275862069
pB15E9_100212	1	4557804	45	115	185	140	3.69E-21	0.285714286
pB15E9_100213	1	4558817	40	110	180	140	1.86E-13	0.285714286
pB15E9_100214	1	4562048	35	110	185	150	8.00E-13	0.266666667
pB15E9_100215	1	4562298	30	116.25	202.5	172.5	1.80E-15	0.231884058
pB15E9_100216	1	4565111					0.00236342
pB15E9_100593	1	4570540	30	101.25	172.5	142.5	6.96E-15	0.280701754
pB15E9_100612	1	4571544	20	107.5	195	175	5.98E-17	0.228571429
pB15E9_100217	1	4577145	20	90	160	140	6.92E-09	0.285714286
pB15E9_100218	1	4580831	7.5	93.75	180	172.5	8.09E-07	0.231884058
pB15E9_100219	1	4582641					0.0690841
pB15E9_100220	1	4584649	60	138.75	217.5	157.5	8.92E-17	0.253968254
pB15E9_100221	1	4585530	55	140	225	170	1.48E-07	0.235294118
pB15E9_100222	1	4586728	50	137.5	225	175	1.88E-11	0.228571429
pB15E9_100223	1	4587839	35	115	195	160	1.00E-14	0.25
pB15E9_100224	1	4590097	30	97.5	165	135	1.18E-14	0.296296296
pB15E9_100225	1	4592067	25	97.5	170	145	6.05E-15	0.275862069
pB15E9_100226	1	4594369	20	102.5	185	165	1.81E-12	0.242424242
pB15E9_100227	1	4594785	10	105	200	190	5.08E-15	0.210526316
pB15E9_100228	1	4597935	20	97.5	175	155	1.07E-14	0.258064516
pB15E9_100229	1	4598819	10	97.5	185	175	7.86E-13	0.228571429
pB15E9_100230	1	4601333	10	95	180	170	1.07E-09	0.235294118
pB15E9_100231	1	4602624	10	97.5	185	175	7.28E-19	0.228571429
pB15E9_100592	1	4612157	15	80	145	130	9.49E-18	0.307692308
pB15E9_100232	1	4613464	25	85	145	120	4.49E-05	0.333333333
pB15E9_100233	1	4616965	35	85	135	100	7.43E-11	0.4
pB15E9_100234	1	4617685	50	110	170	120	1.68E-12	0.333333333
pB15E9_100235	1	4622626	70	125	180	110	1.74E-14	0.363636364
pB15E9_100613	1	4623103	55	130	205	150	6.63E-08	0.266666667
pB15E9_100236	1	4637417	55	112.5	170	115	1.17E-15	0.347826087
pB15E9_100237	1	4638735	25	97.5	170	145	3.73E-09	0.275862069
pB15E9_100238	1	4640184	30	87.5	145	115	2.05E-11	0.347826087
pB15E9_100239	1	4641120	15	97.5	180	165	1.75E-10	0.242424242
pB15E9_100240	1	4641764	30	97.5	165	135	2.75E-12	0.296296296
pB15E9_100241	1	4645491	20	102.5	185	165	5.52E-20	0.242424242
pB15E9_100242	1	4647691	15	95	175	160	8.45E-15	0.25
pB15E9_100243	1	4650741	0	100	200	200	9.26E-13	0.2
pB15E9_100244	1	4651573	0	102.5	205	205	2.34E-05	0.195121951
pB15E9_100245	1	4654541	5	100	195	190	1.09E-11	0.210526316
pB15E9_100246	1	4656831	5	85	165	160	2.22E-20	0.25
pB15E9_100247	1	4657661	5	92.5	180	175	1.18E-10	0.228571429
pB15E9_100248	1	4664186	10	92.5	175	165	3.12E-11	0.242424242
pB15E9_100249	1	4667623	25	92.5	160	135	1.40E-14	0.296296296
pB15E9_100250	1	4668364	35	80	125	90	3.36E-15	0.444444444
pB15E9_100251	1	4670312	25	82.5	140	115	1.53E-09	0.347826087
pB15E9_100252	1	4670840	20	87.5	155	135	8.95E-16	0.296296296
pB15E9_100253	1	4672633	10	90	170	160	1.63E-15	0.25
pB15E9_100254	1	4675673	30	87.5	145	115	3.26E-17	0.347826087
pB15E9_100255	1	4678264	25	90	155	130	9.49E-18	0.307692308
pB15E9_100256	1	4679564	45	100	155	110	7.83E-17	0.363636364
pB15E9_100257	1	4683665	40	102.5	165	125	1.92E-06	0.32
pB15E9_100258	1	4684480	35	110	185	150	1.58E-14	0.266666667
pB15E9_100259	1	4687883	30	100	170	140	5.47E-06	0.285714286
pB15E9_100260	1	4688462	30	97.5	165	135	2.91E-17	0.296296296
pB15E9_100261	1	4692049	45	90	135	90	1.23E-13	0.444444444
pB15E9_100262	1	4694044	30	95	160	130	1.91E-19	0.307692308
pB15E9_100263	1	4699255	30	100	170	140	3.34E-11	0.285714286
pB15E9_100264	1	4699998	25	102.5	180	155	1.49E-14	0.258064516
pB15E9_100265	1	4701070	25	97.5	170	145	4.10E-16	0.275862069
pB15E9_100266	1	4705065	10	102.5	195	185	1.31E-07	0.216216216
pB15E9_100267	1	4706206	0	97.5	195	195	5.93E-15	0.205128205
pB15E9_100268	1	4709185	10	110	210	200	6.91E-17	0.2
pB15E9_100269	1	4715354	20	110	200	180	1.73E-16	0.222222222
pB15E9_100270	1	4718291	25	122.5	220	195	7.11E-19	0.205128205
pB15E9_100271	1	4718640	30	115	200	170	2.11E-08	0.235294118
pB15E9_100272	1	4719652	30	105	180	150	1.81E-14	0.266666667
pB15E9_100614	1	4724772	35	97.5	160	125	4.34E-15	0.32
pB15E9_100273	1	4727489	20	90	160	140	2.17E-13	0.285714286
pB15E9_100274	1	4728365	15	95	175	160	9.26E-07	0.25
pB15E9_100591	1	4732496	5	87.5	170	165	5.72E-18	0.242424242
pB15E9_100275	1	4733355	25	90	155	130	3.64E-16	0.307692308
pB15E9_100276	1	4738311	40	87.5	135	95	2.59E-12	0.421052632
pB15E9_100277	1	4738912	40	87.5	135	95	8.74E-14	0.421052632
pB15E9_100278	1	4743284	25	90	155	130	2.22E-16	0.307692308
pB15E9_100279	1	4744403	5	90	175	170	3.50E-17	0.235294118
pB15E9_100615	1	4746565	15	87.5	160	145	1.27E-14	0.275862069
pB15E9_100280	1	4747113	25	100	175	150	2.44E-06	0.266666667
pB15E9_100281	1	4750086	45	105	165	120	2.42E-11	0.333333333
pB15E9_100282	1	4752839	45	125	205	160	1.35E-15	0.25
pB15E9_100283	1	4754482	45	115	185	140	1.16E-10	0.285714286
pB15E9_100284	1	4755436	45	107.5	170	125	2.56E-15	0.32
pB15E9_100590	1	4760646	45	107.5	170	125	4.85E-08	0.32
pB15E9_100285	1	4761414	30	112.5	195	165	8.50E-10	0.242424242
pB15E9_100286	1	4763714	15	117.5	220	205	0.000723045	0.195121951
pB15E9_100287	1	4764375	5	107.5	210	205	1.78E-19	0.195121951
pB15E9_100288	1	4766323	15	100	185	170	1.55E-12	0.235294118
pB15E9_100289	1	4766940	10	107.5	205	195	2.89E-19	0.205128205
pB15E9_100290	1	4768195	20	107.5	195	175	1.36E-08	0.228571429
pB15E9_100291	1	4768932	20	117.5	215	195	1.29E-14	0.205128205
pB15E9_100292	1	4770995	20	112.5	205	185	2.83E-13	0.216216216
pB15E9_100293	1	4773668	10	105	200	190	1.45E-13	0.210526316
pB15E9_100294	1	4775010	0	87.5	175	175	3.78E-16	0.228571429
pB15E9_100295	1	4775621	10	87.5	165	155	1.02E-14	0.258064516
pB15E9_100616	1	4778081	30	82.5	135	105	2.90E-15	0.380952381
pB15E9_100296	1	4778770	30	92.5	155	125	9.98E-07	0.32
pB15E9_100297	1	4780363	20	97.5	175	155	4.01E-11	0.258064516
pB15E9_100298	1	4782502	20	100	180	160	0.000126935	0.25
pB15E9_100299	1	4783009	20	97.5	175	155	9.31E-07	0.258064516
pB15E9_100589	1	4785061	30	90	150	120	3.24E-20	0.333333333
pB15E9_100300	1	4786118	25	102.5	180	155	4.19E-12	0.258064516
pB15E9_100301	1	4789402	25	100	175	150	1.23E-13	0.266666667
pB15E9_100302	1	4791782	15	107.5	200	185	3.90E-15	0.216216216
pB15E9_100303	1	4795669	0	97.5	195	195	7.44E-15	0.205128205
pB15E9_100304	1	4796630	15	115	215	200	3.37E-11	0.2
pB15E9_100305	1	4798700	30	112.5	195	165	2.27E-11	0.242424242
pB15E9_100306	1	4803360	35	125	215	180	1.76E-12	0.222222222
pB15E9_100307	1	4805136	20	110	200	180	4.37E-17	0.222222222
pB15E9_100308	1	4805535	5	102.5	200	195	3.67E-08	0.205128205
pB15E9_100309	1	4811020	10	102.5	195	185	7.83E-17	0.216216216
pB15E9_100310	1	4811885	20	112.5	205	185	1.05E-15	0.216216216
pB15E9_100617	1	4813678	50	117.5	185	135	1.35E-14	0.296296296
pB15E9_100311	1	4814455	55	110	165	110	1.71E-08	0.363636364
pB15E9_100312	1	4819295	55	102.5	150	95	2.59E-16	0.421052632
pB15E9_100313	1	4822540	35	107.5	180	145	1.85E-13	0.275862069
pB15E9_100314	1	4823908	30	112.5	195	165	3.25E-05	0.242424242
pB15E9_100315	1	4826537					0.026498
pB15E9_100316	1	4827716	52.5	90	127.5	75	4.71E-15	0.533333333
pB15E9_100588	1	4832875	40	92.5	145	105	5.50E-09	0.380952381
pB15E9_100317	1	4835121	30	85	140	110	1.69E-21	0.363636364
pB15E9_100318	1	4835784	20	87.5	155	135	9.91E-11	0.296296296
pB15E9_100319	1	4837958	25	90	155	130	3.10E-12	0.307692308
pB15E9_100320	1	4838921	30	112.5	195	165	1.06E-16	0.242424242
pB15E9_100321	1	4841092	30	117.5	205	175	5.59E-12	0.228571429
pB15E9_100322	1	4841976	30	120	210	180	1.03E-14	0.222222222
pB15E9_100323	1	4846654	55	117.5	180	125	6.27E-17	0.32
pB15E9_100324	1	4848113	75	110	145	70	8.68E-08	0.571428571
pB15E9_100325	1	4851295	100	130	160	60	1.02E-10	0.666666667
pB15E9_100326	1	4855266	60	117.5	175	115	0.000461457	0.347826087
pB15E9_100327	1	4856997	35	117.5	200	165	1.58E-07	0.242424242
pB15E9_100328	1	4857879	35	107.5	180	145	1.22E-14	0.275862069
pB15E9_100329	1	4861709	80	125	170	90	8.49E-08	0.444444444
pB15E9_100330	1	4862663	80	137.5	195	115	8.50E-05	0.347826087
pB15E9_100331	1	4865047	60	127.5	195	135	1.57E-05	0.296296296
pB15E9_100332	1	4869783	15	102.5	190	175	5.63E-16	0.228571429
pB15E9_100333	1	4872485	25	90	155	130	4.57E-12	0.307692308
pB15E9_100334	1	4873108	15	85	155	140	2.79E-11	0.285714286
pB15E9_100335	1	4875315	15	100	185	170	7.54E-12	0.235294118
pB15E9_100618	1	4878794	7.5	108.75	210	202.5	1.08E-07	0.197530864
pB15E9_100336	1	4879756					0.0143546
pB15E9_100337	1	4890148	30	93.75	157.5	127.5	1.04E-13	0.31372549
pB15E9_100338	1	4891320	30	97.5	165	135	7.57E-17	0.296296296
pB15E9_100339	1	4892230	30	87.5	145	115	7.59E-16	0.347826087
pB15E9_100340	1	4895241	35	95	155	120	1.57E-06	0.333333333
pB15E9_100341	1	4897095	45	95	145	100	6.93E-11	0.4
pB15E9_100342	1	4899919	52.5	108.75	165	112.5	1.01E-13	0.355555556
pB15E9_100343	1	4901541					0.18053
pB15E9_100344	1	4903782	37.5	108.75	180	142.5	3.75E-10	0.280701754
pB15E9_100345	1	4904674	25	107.5	190	165	2.30E-16	0.242424242
pB15E9_100346	1	4906443	15	97.5	180	165	7.56E-05	0.242424242
pB15E9_100348	1	4914278	10	95	180	170	1.88E-18	0.235294118
pB15E9_100349	1	4915582	25	92.5	160	135	1.10E-13	0.296296296
pB15E9_100350	1	4918010	25	97.5	170	145	1.20E-15	0.275862069
pB15E9_100351	1	4919618	15	105	195	180	2.25E-09	0.222222222
pB15E9_100352	1	4920759	15	110	205	190	1.65E-07	0.210526316
pB15E9_100353	1	4924582	15	110	205	190	6.82E-13	0.210526316
pB15E9_100354	1	4926477	15	110	205	190	4.75E-15	0.210526316
pB15E9_100619	1	4927483	0	107.5	215	215	0.000706538	0.186046512
pB15E9_100355	1	4927932	5	105	205	200	1.45E-13	0.2
pB15E9_100356	1	4930027	5	100	195	190	1.19E-19	0.210526316
pB15E9_100357	1	4930977	5	92.5	180	175	1.13E-15	0.228571429
pB15E9_100358	1	4932489	0	95	190	190	3.21E-15	0.210526316
pB15E9_100359	1	4937537	5	97.5	190	185	7.83E-13	0.216216216
pB15E9_100360	1	4938938	10	112.5	215	205	3.87E-17	0.195121951
[truncated: 2,930 more rows]
